# Supplementary material for: Identification of salt stress-tolerant candidate genes in the BC2F2 population at the seedling stages of G. hirsutum and G. darwinii using NGS-based bulked segregant analysis
Source: Front Plant Sci. 2023 Jul 3;14:1125805. doi: 10.3389/fpls.2023.1125805 (PMC10350501; doi:10.3389/fpls.2023.1125805)
Supplement: Supplementary file 1 [file DataSheet_1.xlsx]

## Sheet: Figure G1
Figure G1: Frequency distribution of morphological traits

## Sheet: Figure G2
Figure G2: The horizontal coordinates represent the sample ID, the longitudinal coordinates represent the number of Indel of the sample, and different colour representations Indels different efficacy classifications

## Sheet: Table S1
Table S1: Sequencing Quality Statistics
sample	Bulk-01	bulk-02	G.hirsutum	G.darwinii
Raw reads	291637437	347206384	110926703	143954134
Raw bases(pb)	87979129982	104742606100	33462764237	71977067000
Raw GC (%	34.7	34.63	34.65	35.93
Raw Q30 (%	93.8	93.52	93.38	90.79
Clean Reads	291626020	347192723	110919876	141174760
Clean Bases	87971972166	104734176115	33459418299	69589280601
Clean GC (%	34.7	34.63	34.65	35.77
Clean Q3	93.8	93.52	93.38	92.34
Genome Cove (1X) (%)	94.02	94.05	93.41	88.53
Genome Cove (5X) (%)	92.84	93.01	88.39	83.82
Average Depth	27.62	33.18	10.61	28.78
Mapped Ratio (%)	99.39	99.38	99.52	98.46
Duplicate Ratio (%)	26.12	25.47	25.43	1.67

## Sheet: Table S2
Supplementary Table S2: In Del data statistics
Sample ID	Insertion Number	Deletion Number	Heterozygosity Number	Homozygosity Number
G.hirsutum	341608	120133	175140	286601
Bulk.2	697643	389579	786174	301048
G.darwinii	1138252	879688	427622	1590318
Bulk.1	665439	366475	747437	284477
Type	Count	Percent	Total genes	6761
MODIFIER	4664050	0.9928
MODERATE	6413	0.0014
HIGH	18967	0.004
LOW	8356	0.0018

## Sheet: Table S3
Table S3: Polymorphic SNPs
#@chr	pos1	pos2	snp	effsnp	indel	effindel
#chr	pos	type	ref	G.d-GT	G.d-AD	G.h-GT	G.h-depth	B_1-GT	B1-Depth	B2-GT	B2_2-depth	INDEX1	INDEX2	DELTA	HIGH	MODERATE	LOW	MODIFIER
@chr18	60120000	61980000	675	19	49	1
chr18	60138924	SNP	C/C	A/A	29	C/C	11	C/A	21,2	C/A	31,4	0.885714	0.913043	-0.0273292	0	0	0	1
chr18	60142286	SNP	T/T	A/A	22	T/T	13	T/A	24,4	T/T	34	1	0.857143	0.142857	0	0	0	1
chr18	60145718	INDEL	A/A	ATT/ATT	15	A/A	17	A/ATT	32,4	A/A	37	1	0.888889	0.111111	0	0	0	1
chr18	60154161	SNP	G/G	A/A	18	G/G	11	G/A	24,2	G/G	34	1	0.923077	0.0769231	0	0	0	2
chr18	60166908	SNP	A/A	G/G	24	A/A	13	A/G	22,4	A/A	33	1	0.846154	0.153846	0	0	0	1
chr18	60166910	SNP	G/G	T/T	25	G/G	11	G/T	22,4	G/G	33	1	0.846154	0.153846	0	0	0	1
chr18	60174782	SNP	C/C	T/T	20	C/C	13	C/T	19,6	C/C	30	1	0.76	0.24	0	0	0	1
chr18	60181228	SNP	A/A	G/G	37	A/A	18	A/G	26,5	A/A	26	1	0.83871	0.16129	0	0	0	2
chr18	60181391	SNP	C/C	G/G	32	C/C	11	C/G	19,5	C/C	31	1	0.791667	0.208333	0	0	0	2
chr18	60181395	SNP	T/T	G/G	30	T/T	12	T/G	20,5	T/T	31	1	0.8	0.2	0	0	0	2
chr18	60181423	SNP	T/T	A/A	28	T/T	13	T/A	23,5	T/T	32	1	0.821429	0.178571	0	0	0	2
chr18	60182896	INDEL	G/G	GA/GA	19	G/G	11	G/GA	17,3	G/G	35	1	0.85	0.15	0	0	0	2
chr18	60182897	SNP	G/G	A/A	19	G/G	10	G/A	17,3	G/G	35	1	0.85	0.15	0	0	0	2
chr18	60182900	SNP	G/G	A/A	21	G/G	10	G/A	18,3	G/G	35	1	0.857143	0.142857	0	0	0	2
chr18	60191708	INDEL	T/T	TA/TA	10	T/T	14	T/TA	17,2	T/T	20	1	0.894737	0.105263	0	0	0	2
chr18	60195477	SNP	C/C	T/T	20	C/C	12	C/T	21,3	C/C	29	1	0.875	0.125	0	0	0	1
chr18	60199772	SNP	C/C	A/A	25	C/C	10	C/A	32,4	C/C	24	1	0.888889	0.111111	0	0	0	1
chr18	60200045	INDEL	GA/GA	G/G	24	GA/GA	13	GA/G	18,4	GA/GA	30	1	0.818182	0.181818	0	0	0	1
chr18	60200084	SNP	T/T	C/C	32	T/T	12	T/C	27,4	T/T	34	1	0.870968	0.129032	0	0	0	1
chr18	60204826	SNP	A/A	G/G	22	A/A	12	A/G	20,3	A/A	26	1	0.869565	0.130435	0	0	0	1
chr18	60205580	SNP	A/A	G/G	21	A/A	11	A/G	15,3	A/A	34	1	0.833333	0.166667	0	0	0	1
chr18	60205587	SNP	T/T	G/G	22	T/T	11	T/G	16,3	T/T	34	1	0.842105	0.157895	0	0	0	1
chr18	60205670	SNP	T/T	C/C	21	T/T	10	T/C	24,3	T/T	36	1	0.888889	0.111111	0	0	0	1
chr18	60205729	SNP	C/C	T/T	23	C/C	11	C/T	25,3	C/C	30	1	0.892857	0.107143	0	0	0	1
chr18	60205734	SNP	C/C	T/T	23	C/C	11	C/T	25,2	C/C	30	1	0.925926	0.0740741	0	0	0	1
chr18	60205912	SNP	A/A	G/G	20	A/A	11	A/G	17,2	A/A	31	1	0.894737	0.105263	0	0	0	1
chr18	60206582	SNP	C/C	T/T	31	C/C	13	C/T	19,4	C/C	35	1	0.826087	0.173913	0	0	0	1
chr18	60213278	SNP	T/T	C/C	22	T/T	10	T/C	24,3	T/T	25	1	0.888889	0.111111	0	0	0	4
chr18	60213352	SNP	A/A	G/G	30	A/A	10	A/G	28,3	A/A	33	1	0.903226	0.0967742	0	0	0	4
chr18	60220482	SNP	A/A	G/G	44	A/A	12	A/G	22,3	A/A	38	1	0.88	0.12	0	0	0	5
chr18	60224006	SNP	A/A	G/G	42	A/A	11	A/G	27,4	A/A	31	1	0.870968	0.129032	0	0	1	3
chr18	60226781	SNP	T/T	C/C	30	T/T	10	T/C	24,3	T/T	31	1	0.888889	0.111111	0	0	0	2
chr18	60229966	SNP	G/G	G/G	21	A/A	19	G/A	9,11	G/A	13,10	0.434783	0.55	-0.115217	0	0	0	1
chr18	60236732	SNP	A/A	G/G	26	A/A	10	A/G	15,2	A/A	21	1	0.882353	0.117647	0	0	0	1
chr18	60242711	SNP	G/G	T/T	11	G/G	12	G/T	19,4	G/G	21	1	0.826087	0.173913	0	0	0	1
chr18	60247445	SNP	A/A	G/G	18	A/A	11	A/G	33,6	A/A	30	1	0.846154	0.153846	0	0	0	2
chr18	60249390	SNP	A/A	G/G	28	A/A	10	A/G	17,4	A/A	31	1	0.809524	0.190476	0	0	0	1
chr18	60261935	SNP	A/A	T/T	39	A/A	18	A/T	15,3	A/A	23	1	0.833333	0.166667	0	0	0	1
chr18	60266914	INDEL	A/A	AG/AG	24	A/A	11	A/AG	18,3	A/A	30	1	0.857143	0.142857	0	0	0	1
chr18	60280633	SNP	T/T	G/G	25	T/T	10	T/G	16,3	T/T	30	1	0.842105	0.157895	0	0	0	1
chr18	60292794	SNP	T/T	C/C	22	T/T	11	T/C	25,4	T/T	31	1	0.862069	0.137931	0	0	0	1
chr18	60306226	SNP	C/C	T/T	29	C/C	10	C/T	26,3	C/C	19	1	0.896552	0.103448	0	0	0	1
chr18	60310592	SNP	C/C	T/T	27	C/C	11	C/T	22,3	C/C	31	1	0.88	0.12	0	0	0	1
chr18	60310609	SNP	T/T	C/C	27	T/T	10	T/C	20,2	T/T	29	1	0.909091	0.0909091	0	0	0	1
chr18	60312756	SNP	G/G	A/A	36	G/G	10	G/A	27,3	G/G	35	1	0.9	0.1	0	0	0	1
chr18	60319446	SNP	T/T	C/C	19	T/T	10	T/C	19,3	T/T	33	1	0.863636	0.136364	0	0	0	1
chr18	60320496	SNP	G/G	A/A	27	G/G	12	G/A	28,3	G/G	32	1	0.903226	0.0967742	0	0	0	1
chr18	60320526	SNP	A/A	G/G	29	A/A	11	A/G	21,3	A/A	24	1	0.875	0.125	0	0	0	1
chr18	60320582	SNP	G/G	A/A	29	G/G	11	G/A	26,3	G/G	29	1	0.896552	0.103448	0	0	0	1
chr18	60320664	SNP	C/C	T/T	23	C/C	11	C/T	27,3	C/C	31	1	0.9	0.1	0	0	0	1
chr18	60320769	SNP	C/C	T/T	38	C/C	11	C/T	19,2	C/C	23	1	0.904762	0.0952381	0	0	0	1
chr18	60325372	SNP	T/T	C/C	63	T/T	10	T/C	34,5	T/T	25	1	0.871795	0.128205	0	0	0	2
chr18	60325476	SNP	A/A	T/T	59	A/A	13	A/T	27,3	A/A	31	1	0.9	0.1	0	0	0	2
chr18	60325988	SNP	C/C	G/G	65	C/C	11	C/G	24,5	C/C	36	1	0.827586	0.172414	0	1	0	0
chr18	60326048	SNP	C/C	T/T	79	C/C	14	C/T	22,7	C/C	29	1	0.758621	0.241379	0	0	1	0
chr18	60328861	SNP	T/T	A/A	37	T/T	12	T/A	22,5	T/T	32	1	0.814815	0.185185	0	0	0	2
chr18	60329060	SNP	C/C	T/T	43	C/C	10	C/T	18,4	C/C	37	1	0.818182	0.181818	0	0	0	2
chr18	60329273	SNP	A/A	T/T	25	A/A	12	A/T	18,5	A/A	35	1	0.782609	0.217391	0	0	0	2
chr18	60329309	SNP	G/G	A/A	18	G/G	14	G/A	17,2	G/G	35	1	0.894737	0.105263	0	0	0	2
chr18	60330558	INDEL	GAAA/GAAA	G/G	41	GAAA/GAAA	11	GAAA/G	28,4	GAAA/GAAA	33	1	0.875	0.125	0	0	0	2
chr18	60330625	SNP	C/C	T/T	42	C/C	10	C/T	36,4	C/C	36	1	0.9	0.1	0	0	0	2
chr18	60330845	SNP	A/A	C/C	30	A/A	10	A/C	30,4	A/A	37	1	0.882353	0.117647	0	0	0	2
chr18	60330870	SNP	T/T	C/C	28	T/T	12	T/C	31,3	T/T	36	1	0.911765	0.0882353	0	0	0	2
chr18	60330885	SNP	C/C	T/T	28	C/C	12	C/T	30,4	C/C	34	1	0.882353	0.117647	0	0	0	2
chr18	60330890	SNP	T/T	C/C	28	T/T	13	T/C	31,4	T/T	33	1	0.885714	0.114286	0	0	0	2
chr18	60330894	SNP	T/T	C/C	27	T/T	13	T/C	30,4	T/T	33	1	0.882353	0.117647	0	0	0	2
chr18	60330917	SNP	T/T	A/A	24	T/T	12	T/A	27,4	T/T	29	1	0.870968	0.129032	0	0	0	2
chr18	60330929	SNP	G/G	G/G	20	A/A	12	G/A	6,25	A/A	32	1	0.806452	0.193548	0	0	0	2
chr18	60330933	SNP	T/T	C/C	20	T/T	12	T/C	28,4	T/T	31	1	0.875	0.125	0	0	0	2
chr18	60330940	SNP	C/C	A/A	19	C/C	12	C/A	29,4	C/C	33	1	0.878788	0.121212	0	0	0	2
chr18	60334166	SNP	G/G	A/A	20	G/G	10	G/A	31,3	G/G	21	1	0.911765	0.0882353	0	0	0	2
chr18	60337142	SNP	A/A	G/G	25	A/A	18	A/G	21,2	A/A	32	1	0.913043	0.0869565	0	0	0	2
chr18	60337245	SNP	T/T	A/A	35	T/T	19	T/A	28,4	T/T	30	1	0.875	0.125	0	0	0	2
chr18	60337946	SNP	C/C	T/T	90	C/C	18	C/T	21,4	C/C	30	1	0.84	0.16	0	0	0	2
chr18	60338013	SNP	A/A	G/G	73	A/A	17	A/G	22,3	A/A	29	1	0.88	0.12	0	0	0	2
chr18	60338042	SNP	C/C	G/G	69	C/C	13	C/G	24,4	C/C	28	1	0.857143	0.142857	0	0	0	2
chr18	60338150	SNP	A/A	G/G	53	A/A	10	A/G	18,4	A/A	37	1	0.818182	0.181818	0	0	0	2
chr18	60338153	SNP	A/A	G/G	53	A/A	10	A/G	18,4	A/A	34	1	0.818182	0.181818	0	0	0	2
chr18	60338172	SNP	T/T	C/C	62	T/T	10	T/C	13,2	T/T	35	1	0.866667	0.133333	0	0	0	2
chr18	60338202	SNP	A/A	G/G	69	A/A	12	A/G	15,2	A/A	35	1	0.882353	0.117647	0	0	0	2
chr18	60338238	SNP	T/T	G/G	74	T/T	12	T/G	24,2	T/T	36	1	0.923077	0.0769231	0	0	0	2
chr18	60338379	SNP	C/C	T/T	79	C/C	10	C/T	27,2	C/C	36	1	0.931034	0.0689655	0	0	0	2
chr18	60339300	SNP	T/T	G/G	30	T/T	14	T/G	28,3	T/T	28	1	0.903226	0.0967742	0	0	0	2
chr18	60339315	SNP	C/C	T/T	29	C/C	14	C/T	28,3	C/C	31	1	0.903226	0.0967742	0	0	0	2
chr18	60339398	SNP	A/A	T/T	24	A/A	16	A/T	20,2	A/A	35	1	0.909091	0.0909091	0	0	0	2
chr18	60366357	SNP	A/A	G/G	29	A/A	14	A/G	23,5	A/A	36	1	0.821429	0.178571	0	0	0	1
chr18	60369084	SNP	T/T	G/G	24	T/T	10	T/G	11,3	T/T	32	1	0.785714	0.214286	0	0	0	2
chr18	60372144	SNP	G/G	C/C	24	G/G	13	G/C	21,4	G/G	30	1	0.84	0.16	0	0	0	3
chr18	60373762	INDEL	A/A	AT/AT	16	A/A	10	A/AT	19,3	A/A	34	1	0.863636	0.136364	0	0	0	3
chr18	60378891	SNP	G/G	A/A	22	G/G	14	G/A	27,3	G/G	31	1	0.9	0.1	0	1	0	0
chr18	60387113	SNP	A/A	T/T	19	A/A	14	A/T	27,6	A/A	37	1	0.818182	0.181818	0	0	0	1
chr18	60388048	SNP	A/A	G/G	25	A/A	10	A/G	17,2	A/A	38	1	0.894737	0.105263	0	0	0	1
chr18	60388707	SNP	T/T	C/C	82	T/T	13	T/C	19,6	T/C	40,10	0.8	0.76	0.04	0	0	0	1
chr18	60402332	SNP	T/T	C/C	42	T/T	11	T/C	24,3	T/T	27	1	0.888889	0.111111	0	0	0	1
chr18	60402343	SNP	C/C	T/T	42	C/C	12	C/T	23,3	C/C	30	1	0.884615	0.115385	0	0	0	1
chr18	60403790	SNP	A/A	T/T	38	A/A	11	A/T	21,4	A/A	34	1	0.84	0.16	0	0	0	2
chr18	60405339	SNP	A/A	G/G	39	A/A	11	A/G	28,4	A/A	30	1	0.875	0.125	0	0	0	3
chr18	60415112	SNP	A/A	G/G	33	A/A	13	A/G	26,3	A/A	27	1	0.896552	0.103448	0	0	0	1
chr18	60424636	INDEL	C/C	CA/CA	28	C/C	18	C/CA	20,3	C/C	20	1	0.869565	0.130435	0	0	0	4
chr18	60447961	SNP	A/A	G/G	22	A/A	16	A/G	15,3	A/A	23	1	0.833333	0.166667	0	0	0	2
chr18	60453138	SNP	G/G	G/G	26	A/A	10	G/A	1,13	A/A	27	1	0.928571	0.0714286	0	0	0	2
chr18	60457603	INDEL	A/A	A/A	28	AT/AT	10	A/AT	3,16	AT/AT	28	1	0.842105	0.157895	0	0	0	3
chr18	60461137	SNP	C/C	T/T	11	C/C	13	C/T	27,4	C/C	26	1	0.870968	0.129032	0	0	0	2
chr18	60461141	SNP	C/C	T/T	11	C/C	13	C/T	26,4	C/C	26	1	0.866667	0.133333	0	0	0	2
chr18	60533267	SNP	G/G	G/G	27	A/A	18	G/A	5,34	A/A	28	1	0.871795	0.128205	0	0	0	1
chr18	60535915	SNP	G/G	C/C	15	G/G	13	G/C	19,2	G/G	36	1	0.904762	0.0952381	0	0	0	2
chr18	60536285	INDEL	CA/CA	C/C	26	CA/CA	11	CA/C	24,6	CA/CA	43	1	0.8	0.2	0	0	0	2
chr18	60541451	SNP	A/A	C/C	36	A/A	11	A/C	22,4	A/A	31	1	0.846154	0.153846	0	1	0	2
chr18	60544253	SNP	C/C	T/T	24	C/C	18	C/T	24,3	C/C	34	1	0.888889	0.111111	0	1	0	1
chr18	60546030	SNP	C/C	T/T	20	C/C	16	C/T	24,3	C/C	39	1	0.888889	0.111111	0	0	0	2
chr18	60547007	SNP	C/C	G/G	36	C/C	13	C/G	22,3	C/C	26	1	0.88	0.12	0	0	0	2
chr18	60549918	INDEL	A/A	ATGTCT/ATGTCT	21	A/A	12	A/ATGTCT	20,2	A/A	30	1	0.909091	0.0909091	0	0	0	2
chr18	60550030	SNP	A/A	G/G	20	A/A	11	A/G	20,2	A/A	30	1	0.909091	0.0909091	0	0	0	2
chr18	60551796	SNP	T/T	G/G	21	T/T	11	T/G	19,8	T/T	37	1	0.703704	0.296296	0	0	0	2
chr18	60554567	SNP	T/T	C/C	24	T/T	15	T/C	16,2	T/T	35	1	0.888889	0.111111	0	0	0	1
chr18	60556945	SNP	A/A	G/G	16	A/A	14	A/G	22,8	A/A	37	1	0.733333	0.266667	0	0	0	1
chr18	60557459	SNP	T/T	G/G	48	T/T	11	T/G	21,3	T/T	34	1	0.875	0.125	0	0	0	1
chr18	60579785	SNP	T/T	G/G	19	T/T	16	T/G	28,6	T/T	35	1	0.823529	0.176471	0	0	0	1
chr18	60587351	SNP	A/A	G/G	19	A/A	11	A/G	19,3	A/A	34	1	0.863636	0.136364	0	0	0	1
chr18	60601978	SNP	A/A	G/G	33	A/A	14	A/G	21,3	A/A	30	1	0.875	0.125	0	0	0	1
chr18	60602032	SNP	A/A	G/G	32	A/A	14	A/G	22,3	A/A	25	1	0.88	0.12	0	0	0	1
chr18	60602765	SNP	T/T	C/C	19	T/T	10	T/C	24,4	T/T	34	1	0.857143	0.142857	0	0	0	1
chr18	60602785	SNP	A/A	G/G	20	A/A	10	A/G	27,4	A/A	34	1	0.870968	0.129032	0	0	0	1
chr18	60603915	SNP	A/A	G/G	35	A/A	15	A/G	23,2	A/A	36	1	0.92	0.08	0	0	0	1
chr18	60604367	SNP	T/T	C/C	17	T/T	15	T/C	21,2	T/T	36	1	0.913043	0.0869565	0	0	0	1
chr18	60612365	SNP	T/T	G/G	26	T/T	10	T/G	26,2	T/T	31	1	0.928571	0.0714286	0	0	0	1
chr18	60614431	SNP	C/C	T/T	39	C/C	12	C/T	31,3	C/C	27	1	0.911765	0.0882353	0	0	0	1
chr18	60616702	SNP	A/A	G/G	25	A/A	12	A/G	14,2	A/A	33	1	0.875	0.125	0	0	0	2
chr18	60622327	SNP	T/T	C/C	25	T/T	13	T/C	27,4	T/T	26	1	0.870968	0.129032	0	0	0	2
chr18	60623827	SNP	T/T	C/C	11	T/T	11	T/C	17,2	T/T	26	1	0.894737	0.105263	0	0	0	2
chr18	60638996	SNP	A/A	G/G	11	A/A	14	A/G	21,4	A/A	38	1	0.84	0.16	0	0	0	2
chr18	60644499	SNP	T/T	A/A	30	T/T	15	T/A	25,4	T/T	26	1	0.862069	0.137931	0	0	0	2
chr18	60645745	SNP	G/G	A/A	156	G/G	12	G/A	23,7	G/G	31	1	0.766667	0.233333	0	0	0	2
chr18	60649072	SNP	A/A	G/G	152	A/A	11	A/G	19,8	A/A	27	1	0.703704	0.296296	0	0	0	2
chr18	60649132	SNP	A/A	G/G	158	A/A	12	A/G	19,10	A/A	32	1	0.655172	0.344828	0	0	0	2
chr18	60649479	SNP	C/C	T/T	116	C/C	10	C/T	22,8	C/C	32	1	0.733333	0.266667	0	0	0	2
chr18	60651628	SNP	G/G	T/T	284	G/G	13	G/T	18,6	G/G	24	1	0.75	0.25	0	0	0	2
chr18	60655231	SNP	C/C	T/T	12	C/C	22	C/T	24,7	C/C	25	1	0.774194	0.225806	0	0	0	1
chr18	60656046	SNP	A/A	G/G	25	A/A	12	A/G	20,3	A/A	36	1	0.869565	0.130435	0	0	0	1
chr18	60657181	SNP	T/T	G/G	22	T/T	10	T/G	29,4	T/T	29	1	0.878788	0.121212	0	0	0	1
chr18	60664316	SNP	T/T	C/C	31	T/T	13	T/C	30,4	T/T	33	1	0.882353	0.117647	0	0	0	2
chr18	60674869	INDEL	AT/AT	A/A	24	AT/AT	17	AT/A	12,2	AT/AT	37	1	0.857143	0.142857	0	0	0	4
chr18	60677356	SNP	C/C	A/A	11	C/C	10	C/A	29,6	C/C	31	1	0.828571	0.171429	0	0	0	4
chr18	60677413	INDEL	A/A	AT/AT	11	A/A	10	A/AT	26,5	A/A	30	1	0.83871	0.16129	0	0	0	4
chr18	60679393	SNP	G/G	A/A	26	G/G	11	G/A	23,2	G/G	35	1	0.92	0.08	0	0	0	4
chr18	60682303	SNP	T/T	C/C	27	T/T	12	T/C	19,2	T/T	35	1	0.904762	0.0952381	0	0	0	1
chr18	60685687	SNP	G/G	A/A	14	G/G	15	G/A	30,3	G/G	34	1	0.909091	0.0909091	0	0	0	1
chr18	60693658	SNP	T/T	C/C	18	T/T	10	T/C	29,5	T/T	27	1	0.852941	0.147059	0	0	0	1
chr18	60693993	SNP	T/T	C/C	25	T/T	12	T/C	25,4	T/T	20	1	0.862069	0.137931	0	0	0	1
chr18	60705115	SNP	A/A	C/C	37	A/A	11	A/C	21,3	A/A	27	1	0.875	0.125	0	0	0	2
chr18	60706648	SNP	T/T	C/C	26	T/T	14	T/C	23,5	T/T	34	1	0.821429	0.178571	0	0	0	2
chr18	60706743	SNP	T/T	C/C	20	T/T	11	T/C	27,4	T/T	26	1	0.870968	0.129032	0	0	0	2
chr18	60709093	SNP	C/C	C/C	14	T/T	10	C/T	3,29	T/T	25	1	0.90625	0.09375	0	0	0	2
chr18	60715724	SNP	C/C	G/G	29	C/C	15	C/G	21,2	C/C	29	1	0.913043	0.0869565	0	0	0	1
chr18	60716251	SNP	A/A	G/G	23	A/A	13	A/G	25,4	A/A	32	1	0.862069	0.137931	0	0	0	1
chr18	60716613	INDEL	T/T	TA/TA	11	T/T	15	T/TA	21,3	T/T	27	1	0.875	0.125	0	0	0	1
chr18	60718782	SNP	A/A	G/G	40	A/A	11	A/G	24,2	A/A	29	1	0.923077	0.0769231	0	0	0	1
chr18	60719457	SNP	G/G	A/A	25	G/G	12	G/A	25,3	G/G	37	1	0.892857	0.107143	0	0	0	1
chr18	60720542	SNP	A/A	G/G	32	A/A	10	A/G	17,4	A/A	29	1	0.809524	0.190476	0	0	0	1
chr18	60720811	SNP	T/T	C/C	28	T/T	13	T/C	16,3	T/T	34	1	0.842105	0.157895	0	0	0	1
chr18	60720846	SNP	T/T	C/C	28	T/T	10	T/C	18,3	T/T	34	1	0.857143	0.142857	0	0	0	1
chr18	60722139	SNP	C/C	A/A	35	C/C	12	C/A	30,4	C/C	26	1	0.882353	0.117647	0	0	0	1
chr18	60722144	SNP	A/A	G/G	36	A/A	12	A/G	30,4	A/A	26	1	0.882353	0.117647	0	0	0	1
chr18	60723983	SNP	A/A	C/C	24	A/A	11	A/C	25,2	A/A	19	1	0.925926	0.0740741	0	0	0	1
chr18	60724003	SNP	T/T	C/C	22	T/T	12	T/C	24,2	T/T	20	1	0.923077	0.0769231	0	0	0	1
chr18	60724005	SNP	G/G	A/A	22	G/G	12	G/A	24,2	G/G	20	1	0.923077	0.0769231	0	0	0	1
chr18	60728272	SNP	A/A	G/G	29	A/A	10	A/G	23,3	A/A	32	1	0.884615	0.115385	0	0	0	1
chr18	60728275	SNP	T/T	C/C	29	T/T	10	T/C	22,3	T/T	32	1	0.88	0.12	0	0	0	1
chr18	60728328	SNP	T/T	C/C	33	T/T	11	T/C	16,2	T/T	31	1	0.888889	0.111111	0	0	0	1
chr18	60729114	SNP	A/A	G/G	23	A/A	12	A/G	21,4	A/A	23	1	0.84	0.16	0	0	0	1
chr18	60730197	SNP	T/T	C/C	34	T/T	10	T/C	17,3	T/T	35	1	0.85	0.15	0	0	0	1
chr18	60730649	SNP	T/T	G/G	23	T/T	10	T/G	34,4	T/T	27	1	0.894737	0.105263	0	0	0	1
chr18	60731615	SNP	G/G	A/A	27	G/G	10	G/A	18,3	G/G	33	1	0.857143	0.142857	0	0	0	1
chr18	60733482	SNP	G/G	T/T	33	G/G	11	G/T	23,3	G/G	37	1	0.884615	0.115385	0	0	0	1
chr18	60733490	SNP	T/T	A/A	28	T/T	11	T/A	23,3	T/T	38	1	0.884615	0.115385	0	0	0	1
chr18	60735558	SNP	T/T	C/C	29	T/T	12	T/C	24,3	T/T	29	1	0.888889	0.111111	0	0	0	1
chr18	60735586	SNP	A/A	G/G	29	A/A	13	A/G	22,3	A/A	28	1	0.88	0.12	0	0	0	1
chr18	60739272	SNP	C/C	T/T	22	C/C	12	C/T	19,3	C/C	22	1	0.863636	0.136364	0	0	0	1
chr18	60739300	SNP	T/T	C/C	21	T/T	10	T/C	18,3	T/T	22	1	0.857143	0.142857	0	0	0	1
chr18	60739452	INDEL	T/T	TG/TG	13	T/T	14	T/TG	25,5	T/T	35	1	0.833333	0.166667	0	0	0	1
chr18	60740364	SNP	C/C	A/A	32	C/C	14	C/A	23,3	C/C	34	1	0.884615	0.115385	0	0	0	1
chr18	60740766	SNP	A/A	G/G	31	A/A	11	A/G	20,4	A/A	19	1	0.833333	0.166667	0	0	0	1
chr18	60742865	SNP	T/T	C/C	29	T/T	14	T/C	27,5	T/T	33	1	0.84375	0.15625	0	0	0	1
chr18	60742874	SNP	A/A	G/G	28	A/A	15	A/G	29,5	A/A	33	1	0.852941	0.147059	0	0	0	1
chr18	60746043	SNP	C/C	T/T	30	C/C	15	C/T	28,3	C/C	28	1	0.903226	0.0967742	0	0	0	1
chr18	60747648	INDEL	CT/CT	C/C	19	CT/CT	11	CT/C	23,5	CT/CT	44	1	0.821429	0.178571	0	0	0	1
chr18	60751781	SNP	C/C	T/T	30	C/C	10	C/T	22,4	C/C	38	1	0.846154	0.153846	0	0	0	1
chr18	60751943	INDEL	T/T	TAA/TAA	24	T/T	10	T/TAA	19,3	T/T	36	1	0.863636	0.136364	0	0	0	1
chr18	60757450	SNP	C/C	T/T	10	C/C	12	C/T	22,4	C/C	31	1	0.846154	0.153846	0	0	0	1
chr18	60803322	SNP	A/A	T/T	37	A/A	12	A/A	18	A/T	18,2	0.9	1	-0.1	0	0	0	1
chr18	60812480	SNP	C/C	A/A	19	C/C	12	C/A	18,2	C/C	34	1	0.9	0.1	0	0	0	3
chr18	60826004	SNP	T/T	C/C	15	T/T	10	T/C	21,2	T/T	18	1	0.913043	0.0869565	0	0	0	2
chr18	60826023	SNP	T/T	C/C	19	T/T	10	T/C	22,3	T/T	24	1	0.88	0.12	0	0	0	2
chr18	60829840	SNP	T/T	C/C	26	T/T	10	T/C	23,3	T/T	28	1	0.884615	0.115385	0	0	0	2
chr18	60830070	SNP	A/A	C/C	28	A/A	12	A/C	17,3	A/A	35	1	0.85	0.15	0	0	0	3
chr18	60840952	SNP	C/C	T/T	33	C/C	11	C/T	19,3	C/C	37	1	0.863636	0.136364	0	0	0	2
chr18	60841019	SNP	C/C	T/T	33	C/C	10	C/T	23,3	C/C	37	1	0.884615	0.115385	0	0	0	2
chr18	60855049	SNP	A/A	G/G	39	A/A	11	A/G	15,3	A/A	23	1	0.833333	0.166667	0	0	0	1
chr18	60855054	SNP	C/C	G/G	39	C/C	12	C/G	14,3	C/C	23	1	0.823529	0.176471	0	0	0	1
chr18	60855093	SNP	A/A	G/G	29	A/A	11	A/G	20,3	A/A	22	1	0.869565	0.130435	0	0	0	1
chr18	60867415	SNP	T/T	C/C	24	T/T	11	T/C	18,4	T/T	28	1	0.818182	0.181818	0	0	0	1
chr18	60868403	SNP	C/C	T/T	11	C/C	13	C/T	26,3	C/C	30	1	0.896552	0.103448	0	0	0	1
chr18	60871829	SNP	G/G	T/T	31	G/G	12	G/T	24,4	G/G	33	1	0.857143	0.142857	0	0	0	1
chr18	60871831	SNP	T/T	G/G	31	T/T	12	T/G	23,4	T/T	33	1	0.851852	0.148148	0	0	0	1
chr18	60876077	SNP	A/A	G/G	27	A/A	16	A/G	32,6	A/G	25,9	0.735294	0.842105	-0.106811	0	0	0	1
chr18	60879432	SNP	T/T	A/A	37	T/T	10	T/A	19,2	T/T	27	1	0.904762	0.0952381	0	0	0	1
chr18	60882024	SNP	A/A	G/G	34	A/A	11	A/G	33,4	A/A	34	1	0.891892	0.108108	0	0	0	1
chr18	60882211	SNP	A/A	G/G	36	A/A	10	A/G	25,6	A/A	34	1	0.806452	0.193548	0	0	0	1
chr18	60885082	SNP	A/A	G/G	18	A/A	11	A/G	28,3	A/A	32	1	0.903226	0.0967742	0	0	0	1
chr18	60885090	SNP	A/A	C/C	18	A/A	10	A/C	30,3	A/A	30	1	0.909091	0.0909091	0	0	0	1
chr18	60885092	SNP	C/C	A/A	17	C/C	10	C/A	29,3	C/C	30	1	0.90625	0.09375	0	0	0	1
chr18	60886124	SNP	T/T	G/G	37	T/T	12	T/G	16,3	T/T	22	1	0.842105	0.157895	0	0	0	1
chr18	60889326	SNP	C/C	T/T	13	C/C	10	C/T	17,3	C/C	31	1	0.85	0.15	0	0	0	1
chr18	60890340	SNP	C/C	T/T	28	C/C	10	C/T	29,3	C/C	27	1	0.90625	0.09375	0	0	0	1
chr18	60890447	SNP	G/G	A/A	31	G/G	10	G/A	19,3	G/G	24	1	0.863636	0.136364	0	0	0	1
chr18	60890487	SNP	C/C	T/T	36	C/C	10	C/T	20,2	C/C	28	1	0.909091	0.0909091	0	0	0	1
chr18	60891167	SNP	T/T	C/C	24	T/T	10	T/C	25,5	T/T	31	1	0.833333	0.166667	0	0	0	1
chr18	60892077	SNP	G/G	A/A	23	G/G	14	G/A	21,2	G/G	28	1	0.913043	0.0869565	0	0	0	1
chr18	60893354	INDEL	G/G	GTA/GTA	14	G/G	13	G/GTA	25,3	G/G	33	1	0.892857	0.107143	0	0	0	1
chr18	60894320	INDEL	A/A	AT/AT	21	A/A	15	A/AT	21,3	A/A	22	1	0.875	0.125	0	0	0	1
chr18	60906535	SNP	A/A	G/G	32	A/A	11	A/G	26,3	A/A	31	1	0.896552	0.103448	0	0	0	1
chr18	60908121	SNP	G/G	A/A	31	G/G	17	G/A	24,2	G/G	57	1	0.923077	0.0769231	0	0	0	1
chr18	60913762	SNP	A/A	G/G	29	A/A	11	A/G	15,3	A/A	20	1	0.833333	0.166667	0	0	0	1
chr18	60914808	SNP	T/T	A/A	22	T/T	17	T/A	24,4	T/T	24	1	0.857143	0.142857	0	0	0	1
chr18	60921905	SNP	A/A	G/G	27	A/A	10	A/G	22,3	A/A	27	1	0.88	0.12	0	0	0	3
chr18	60930113	SNP	C/C	A/A	31	C/C	13	C/A	20,4	C/C	27	1	0.833333	0.166667	0	0	0	3
chr18	60932164	INDEL	T/T	T/T	36	TA/TA	10	T/TA	4,22	TA/TA	22	1	0.846154	0.153846	0	0	0	3
chr18	60932243	SNP	A/A	G/G	26	A/A	12	A/G	18,4	A/A	29	1	0.818182	0.181818	0	0	0	3
chr18	60939669	SNP	C/C	A/A	18	C/C	10	C/A	28,3	C/C	28	1	0.903226	0.0967742	0	0	0	1
chr18	60939671	SNP	A/A	G/G	18	A/A	10	A/G	28,3	A/A	31	1	0.903226	0.0967742	0	0	0	1
chr18	60940090	SNP	T/T	C/C	26	T/T	10	T/C	23,3	T/T	24	1	0.884615	0.115385	0	0	0	1
chr18	60955075	SNP	A/A	G/G	30	A/A	10	A/G	28,6	A/A	25	1	0.823529	0.176471	0	0	0	1
chr18	60965606	SNP	T/T	A/A	14	T/T	10	T/A	11,4	T/T	33	1	0.733333	0.266667	0	0	0	4
chr18	60965649	INDEL	A/A	AAT/AAT	15	A/A	11	A/AAT	15,2	A/A	37	1	0.882353	0.117647	0	0	0	4
chr18	60971526	SNP	A/A	C/C	66	A/A	12	A/C	18,24	A/A	37	1	0.428571	0.571429	0	0	0	5
chr18	60977755	SNP	T/T	C/C	41	T/T	10	T/C	21,11	T/T	26	1	0.65625	0.34375	0	0	0	3
chr18	60979656	SNP	G/G	A/A	156	G/G	10	G/A	28,32	G/G	22	1	0.466667	0.533333	0	0	0	2
chr18	60979683	SNP	A/A	G/G	167	A/A	10	A/G	33,28	A/A	24	1	0.540984	0.459016	0	0	0	2
chr18	60979704	SNP	T/T	C/C	167	T/T	11	T/C	31,28	T/T	22	1	0.525424	0.474576	0	0	0	2
chr18	60979743	SNP	C/C	T/T	178	C/C	14	C/T	36,29	C/C	21	1	0.553846	0.446154	0	0	0	2
chr18	60979798	SNP	A/A	G/G	169	A/A	15	A/G	35,17	A/A	18	1	0.673077	0.326923	0	0	0	2
chr18	60980708	SNP	T/T	C/C	161	T/T	10	T/C	34,10	T/T	29	1	0.772727	0.227273	0	0	0	2
chr18	60980713	SNP	A/A	C/C	153	A/A	10	A/C	34,10	A/A	29	1	0.772727	0.227273	0	0	0	2
chr18	60980787	SNP	G/G	A/A	167	G/G	12	G/A	28,8	G/G	25	1	0.777778	0.222222	0	0	0	2
chr18	60980800	SNP	T/T	C/C	167	T/T	14	T/C	26,6	T/T	26	1	0.8125	0.1875	0	0	0	2
chr18	60980809	SNP	A/A	G/G	164	A/A	17	A/G	27,6	A/A	24	1	0.818182	0.181818	0	0	0	2
chr18	60980905	SNP	A/A	C/C	204	A/A	12	A/C	28,10	A/A	30	1	0.736842	0.263158	0	0	0	2
chr18	60981096	SNP	T/T	A/A	172	T/T	10	T/A	29,15	T/T	26	1	0.659091	0.340909	0	0	0	2
chr18	60981200	SNP	A/A	G/G	110	A/A	10	A/G	29,16	A/A	28	1	0.644444	0.355556	0	0	0	2
chr18	60981234	SNP	C/C	A/A	125	C/C	11	C/A	28,16	C/C	30	1	0.636364	0.363636	0	0	0	2
chr18	60981264	SNP	C/C	A/A	122	C/C	10	C/A	28,14	C/C	29	1	0.666667	0.333333	0	0	0	2
chr18	60984036	SNP	C/C	T/T	145	C/C	13	C/T	20,24	C/C	28	1	0.454545	0.545455	0	0	0	2
chr18	60984390	SNP	G/G	C/C	387	G/G	10	G/C	33,52	G/G	27	1	0.388235	0.611765	0	1	0	0
chr18	60984391	SNP	G/G	A/A	385	G/G	10	G/A	33,53	G/G	27	1	0.383721	0.616279	1	0	0	0
chr18	60984424	SNP	A/A	C/C	392	A/A	10	A/C	29,59	A/A	32	1	0.329545	0.670455	0	0	0	1
chr18	60988147	INDEL	A/A	AAAG/AAAG	26	A/A	11	A/AAAG	31,3	A/A	33	1	0.911765	0.0882353	0	0	0	3
chr18	60992672	SNP	T/T	C/C	150	T/T	13	T/C	25,11	T/T	34	1	0.694444	0.305556	0	0	0	2
chr18	60994167	SNP	A/A	C/C	36	A/A	10	A/C	25,6	A/A	34	1	0.806452	0.193548	0	1	0	0
chr18	60995629	SNP	C/C	T/T	167	C/C	12	C/T	15,16	C/C	34	1	0.483871	0.516129	0	1	0	0
chr18	60996927	SNP	C/C	A/A	128	C/C	10	C/A	23,11	C/C	37	1	0.676471	0.323529	0	0	0	2
chr18	60997348	SNP	G/G	C/C	89	G/G	14	G/C	27,6	G/G	21	1	0.818182	0.181818	0	0	0	2
chr18	60997349	SNP	T/T	C/C	89	T/T	14	T/C	27,6	T/T	21	1	0.818182	0.181818	0	0	0	2
chr18	60997363	SNP	C/C	G/G	94	C/C	13	C/G	28,10	C/C	20	1	0.736842	0.263158	0	0	0	2
chr18	60998460	SNP	C/C	A/A	50	C/C	11	C/A	16,2	C/C	34	1	0.888889	0.111111	0	0	0	2
chr18	60998721	INDEL	A/A	AAG/AAG	28	A/A	12	A/AAG	18,13	A/A	23	1	0.580645	0.419355	0	0	0	2
chr18	61003774	SNP	T/T	C/C	38	T/T	12	T/C	23,3	T/T	22	1	0.884615	0.115385	0	0	0	1
chr18	61004535	SNP	A/A	G/G	29	A/A	13	A/G	35,4	A/A	33	1	0.897436	0.102564	0	0	0	1
chr18	61004562	SNP	A/A	G/G	28	A/A	12	A/G	38,3	A/A	33	1	0.926829	0.0731707	0	0	0	1
chr18	61005161	SNP	A/A	G/G	30	A/A	10	A/G	27,4	A/A	36	1	0.870968	0.129032	0	0	0	1
chr18	61005774	SNP	G/G	C/C	20	G/G	10	G/C	22,8	G/G	31	1	0.733333	0.266667	0	0	0	1
chr18	61006850	SNP	T/T	C/C	42	T/T	10	T/C	18,4	T/T	31	1	0.818182	0.181818	0	0	0	1
chr18	61009111	SNP	A/A	G/G	33	A/A	14	A/G	26,3	A/A	33	1	0.896552	0.103448	0	0	0	1
chr18	61009134	SNP	C/C	T/T	35	C/C	10	C/T	27,3	C/C	32	1	0.9	0.1	0	0	0	1
chr18	61013624	SNP	A/A	C/C	30	A/A	11	A/C	25,2	A/A	34	1	0.925926	0.0740741	0	0	0	1
chr18	61017743	SNP	A/A	C/C	15	A/A	10	A/C	22,4	A/A	21	1	0.846154	0.153846	0	0	0	1
chr18	61018021	SNP	T/T	G/G	23	T/T	10	T/G	17,3	T/T	35	1	0.85	0.15	0	0	0	1
chr18	61018056	INDEL	T/T	TGC/TGC	24	T/T	10	T/TGC	17,2	T/T	35	1	0.894737	0.105263	0	0	0	1
chr18	61019122	SNP	C/C	T/T	43	C/C	12	C/T	20,6	C/C	28	1	0.769231	0.230769	0	0	0	1
chr18	61027832	SNP	C/C	A/A	87	C/C	14	C/A	24,27	C/C	33	1	0.470588	0.529412	0	0	0	1
chr18	61027850	SNP	A/A	G/G	67	A/A	11	A/G	28,14	A/A	29	1	0.666667	0.333333	0	0	0	1
chr18	61028156	SNP	T/T	C/C	101	T/T	14	T/C	27,33	T/T	32	1	0.45	0.55	0	0	0	1
chr18	61028187	SNP	T/T	G/G	72	T/T	11	T/G	33,24	T/T	34	1	0.578947	0.421053	0	0	0	1
chr18	61028234	SNP	C/C	A/A	50	C/C	12	C/A	21,18	C/C	34	1	0.538462	0.461538	0	0	0	1
chr18	61028241	SNP	G/G	A/A	50	G/G	10	G/A	21,19	G/G	34	1	0.525	0.475	0	0	0	1
chr18	61032659	SNP	T/T	C/C	42	T/T	13	T/C	20,3	T/T	28	1	0.869565	0.130435	0	0	0	1
chr18	61034514	SNP	T/T	C/C	59	T/T	10	T/C	30,4	T/T	31	1	0.882353	0.117647	0	0	0	1
chr18	61034963	SNP	G/G	A/A	72	G/G	13	G/A	21,5	G/G	21	1	0.807692	0.192308	0	0	0	1
chr18	61034978	SNP	T/T	C/C	91	T/T	13	T/C	20,3	T/T	21	1	0.869565	0.130435	0	0	0	1
chr18	61048080	SNP	T/T	C/C	80	T/T	17	T/C	24,3	T/T	34	1	0.888889	0.111111	0	0	0	1
chr18	61050629	SNP	A/A	G/G	22	A/A	10	A/G	29,5	A/A	35	1	0.852941	0.147059	0	0	0	1
chr18	61050859	SNP	T/T	C/C	21	T/T	13	T/C	27,5	T/T	26	1	0.84375	0.15625	0	0	0	1
chr18	61057735	INDEL	TTCGTC/TTCGTC	T/T	585	TTCGTC/TTCGTC	11	TTCGTC/T	27,73	TTCGTC/T	32,94	0.253968	0.27	-0.0160317	0	0	0	1
chr18	61058050	SNP	T/T	C/C	589	T/T	14	T/C	35102	T/C	25145	0.147059	0.255474	-0.108416	0	0	0	1
chr18	61076342	INDEL	T/T	TTA/TTA	26	T/T	10	T/TTA	21,3	T/T	30	1	0.875	0.125	0	0	0	1
chr18	61081214	SNP	A/A	C/C	19	A/A	16	A/C	24,3	A/A	24	1	0.888889	0.111111	0	0	0	1
chr18	61082375	SNP	G/G	A/A	31	G/G	15	G/A	23,11	G/G	34	1	0.676471	0.323529	0	0	0	1
chr18	61090737	SNP	A/A	G/G	29	A/A	12	A/G	20,9	A/A	30	1	0.689655	0.310345	0	0	0	1
chr18	61100914	SNP	A/A	G/G	50	A/A	12	A/G	22,9	A/A	21	1	0.709677	0.290323	0	0	0	1
chr18	61102406	SNP	C/C	T/T	35	C/C	12	C/T	17,9	C/C	30	1	0.653846	0.346154	0	0	0	1
chr18	61103950	SNP	A/A	G/G	82	A/A	13	A/G	21,3	A/A	31	1	0.875	0.125	0	0	0	1
chr18	61105664	SNP	G/G	A/A	45	G/G	15	G/A	24,3	G/G	31	1	0.888889	0.111111	0	0	0	1
chr18	61107287	INDEL	ATTTTT/ATTTTT	A/A	24	ATTTTT/ATTTTT	13	ATTTTT/A	25,8	ATTTTT/ATTTTT	29	1	0.757576	0.242424	0	0	0	1
chr18	61118247	SNP	T/T	A/A	99	T/T	17	T/A	20,14	T/T	37	1	0.588235	0.411765	0	0	0	1
chr18	61118520	SNP	A/A	G/G	101	A/A	18	A/G	18,11	A/A	30	1	0.62069	0.37931	0	0	0	1
chr18	61118631	SNP	T/T	C/C	93	T/T	15	T/C	27,15	T/T	33	1	0.642857	0.357143	0	0	0	1
chr18	61119448	SNP	T/T	C/C	101	T/T	12	T/C	18,15	T/T	27	1	0.545455	0.454545	0	0	0	1
chr18	61119849	SNP	T/T	C/C	85	T/T	11	T/C	21,15	T/T	20	1	0.583333	0.416667	0	0	0	1
chr18	61119876	SNP	T/T	C/C	81	T/T	10	T/C	21,13	T/T	25	1	0.617647	0.382353	0	0	0	1
chr18	61120149	SNP	T/T	G/G	69	T/T	17	T/G	29,4	T/T	32	1	0.878788	0.121212	0	0	0	1
chr18	61121802	SNP	A/A	G/G	115	A/A	12	A/G	19,2	A/A	33	1	0.904762	0.0952381	0	0	0	1
chr18	61121921	SNP	T/T	C/C	110	T/T	13	T/C	10,4	T/T	29	1	0.714286	0.285714	0	0	0	1
chr18	61123385	SNP	A/A	G/G	117	A/A	10	A/G	23,14	A/A	33	1	0.621622	0.378378	0	0	0	1
chr18	61129126	SNP	C/C	T/T	94	C/C	12	C/T	27,5	C/C	31	1	0.84375	0.15625	0	0	0	1
chr18	61130048	SNP	G/G	A/A	79	G/G	11	G/A	26,9	G/G	36	1	0.742857	0.257143	0	0	0	1
chr18	61130183	SNP	T/T	C/C	94	T/T	12	T/C	21,12	T/T	35	1	0.636364	0.363636	0	0	0	1
chr18	61130345	SNP	T/T	C/C	103	T/T	13	T/C	22,17	T/T	35	1	0.564103	0.435897	0	0	0	1
chr18	61130437	SNP	T/T	C/C	101	T/T	15	T/C	21,11	T/T	33	1	0.65625	0.34375	0	0	0	1
chr18	61130499	SNP	T/T	A/A	98	T/T	16	T/A	24,12	T/T	25	1	0.666667	0.333333	0	0	0	1
chr18	61131366	SNP	A/A	T/T	82	A/A	12	A/T	21,14	A/A	33	1	0.6	0.4	0	0	0	1
chr18	61131697	SNP	A/A	T/T	70	A/A	12	A/T	22,17	A/A	35	1	0.564103	0.435897	0	0	0	1
chr18	61132330	SNP	T/T	G/G	101	T/T	10	T/G	30,12	T/T	25	1	0.714286	0.285714	0	0	0	1
chr18	61135602	SNP	T/T	C/C	101	T/T	18	T/C	23,11	T/T	34	1	0.676471	0.323529	0	0	0	1
chr18	61136579	SNP	A/A	G/G	103	A/A	11	A/G	20,12	A/A	23	1	0.625	0.375	0	0	0	1
chr18	61136873	SNP	G/G	T/T	74	G/G	12	G/T	26,8	G/G	26	1	0.764706	0.235294	0	0	0	1
chr18	61142979	SNP	T/T	C/C	40	T/T	15	T/C	25,15	T/T	31	1	0.625	0.375	0	0	0	1
chr18	61143017	SNP	C/C	T/T	34	C/C	15	C/T	29,10	C/C	29	1	0.74359	0.25641	0	0	0	1
chr18	61146861	SNP	A/A	G/G	100	A/A	15	A/G	23,21	A/A	29	1	0.522727	0.477273	0	0	0	1
chr18	61147263	SNP	C/C	G/G	102	C/C	12	C/G	15,17	C/C	37	1	0.46875	0.53125	0	0	0	1
chr18	61149836	SNP	T/T	G/G	168	T/T	10	T/G	25,9	T/T	29	1	0.735294	0.264706	0	0	0	1
chr18	61151456	SNP	C/C	T/T	37	C/C	12	C/T	25,3	C/C	21	1	0.892857	0.107143	0	0	0	1
chr18	61151932	SNP	T/T	C/C	45	T/T	16	T/C	34,9	T/T	32	1	0.790698	0.209302	0	0	0	1
chr18	61152016	SNP	C/C	T/T	81	C/C	12	C/T	27,12	C/C	26	1	0.692308	0.307692	0	0	0	1
chr18	61152018	SNP	T/T	A/A	81	T/T	12	T/A	37,3	T/T	26	1	0.925	0.075	0	0	0	1
chr18	61152065	SNP	C/C	T/T	102	C/C	13	C/T	37,4	C/C	28	1	0.902439	0.097561	0	0	0	1
chr18	61152078	SNP	A/A	G/G	103	A/A	11	A/G	29,16	A/A	28	1	0.644444	0.355556	0	0	0	1
chr18	61152147	SNP	C/C	T/T	103	C/C	10	C/T	23,20	C/C	26	1	0.534884	0.465116	0	0	0	1
chr18	61152176	SNP	C/C	A/A	108	C/C	10	C/A	34,4	C/C	30	1	0.894737	0.105263	0	0	0	1
chr18	61152180	SNP	A/A	G/G	108	A/A	10	A/G	31,6	A/A	30	1	0.837838	0.162162	0	0	0	1
chr18	61152292	SNP	A/A	G/G	94	A/A	14	A/G	21,9	A/A	26	1	0.7	0.3	0	0	0	1
chr18	61152300	SNP	C/C	G/G	96	C/C	13	C/G	20,9	C/C	29	1	0.689655	0.310345	0	0	0	1
chr18	61152507	SNP	G/G	T/T	84	G/G	13	G/T	25,3	G/G	22	1	0.892857	0.107143	0	0	0	1
chr18	61152864	SNP	T/T	A/A	60	T/T	10	T/A	29,11	T/T	32	1	0.725	0.275	0	0	0	1
chr18	61152941	INDEL	A/A	AT/AT	35	A/A	10	A/AT	25,14	A/A	33	1	0.641026	0.358974	0	0	0	1
chr18	61156948	SNP	C/C	T/T	52	C/C	11	C/T	21,6	C/C	36	1	0.777778	0.222222	0	0	0	1
chr18	61157058	SNP	T/T	A/A	87	T/T	11	T/A	23,13	T/T	36	1	0.638889	0.361111	0	0	0	1
chr18	61157076	SNP	A/A	G/G	83	A/A	11	A/G	23,13	A/A	36	1	0.638889	0.361111	0	0	0	1
chr18	61157087	SNP	T/T	C/C	83	T/T	11	T/C	20,17	T/T	34	1	0.540541	0.459459	0	0	0	1
chr18	61157231	SNP	A/A	C/C	75	A/A	10	A/C	25,17	A/A	29	1	0.595238	0.404762	0	0	0	1
chr18	61157283	SNP	C/C	T/T	64	C/C	12	C/T	29,15	C/C	36	1	0.659091	0.340909	0	0	0	1
chr18	61157330	SNP	T/T	G/G	53	T/T	12	T/G	26,10	T/T	34	1	0.722222	0.277778	0	0	0	1
chr18	61157371	SNP	C/C	T/T	42	C/C	13	C/T	27,5	C/C	35	1	0.84375	0.15625	0	0	0	1
chr18	61158092	SNP	G/G	A/A	89	G/G	11	G/A	21,3	G/G	29	1	0.875	0.125	0	0	0	1
chr18	61158112	SNP	T/T	C/C	88	T/T	11	T/C	23,3	T/T	29	1	0.884615	0.115385	0	0	0	1
chr18	61158962	SNP	G/G	A/A	93	G/G	10	G/A	20,3	G/G	29	1	0.869565	0.130435	0	0	0	1
chr18	61160315	SNP	T/T	C/C	135	T/T	14	T/C	26,3	T/T	31	1	0.896552	0.103448	0	0	0	2
chr18	61161619	SNP	G/G	A/A	25	G/G	13	G/A	16,4	G/G	30	1	0.8	0.2	0	0	0	2
chr18	61162579	SNP	T/T	A/A	81	T/T	14	T/A	23,3	T/T	29	1	0.884615	0.115385	0	0	0	2
chr18	61163625	INDEL	C/C	CT/CT	110	C/C	10	C/CT	17,28	C/C	28	1	0.377778	0.622222	0	0	0	2
chr18	61165477	SNP	A/A	C/C	95	A/A	13	A/C	29,4	A/A	29	1	0.878788	0.121212	0	0	0	1
chr18	61165509	SNP	T/T	C/C	105	T/T	10	T/C	22,4	T/T	29	1	0.846154	0.153846	0	0	0	2
chr18	61166125	SNP	A/A	T/T	122	A/A	15	A/T	18,15	A/A	31	1	0.545455	0.454545	0	0	0	1
chr18	61166343	SNP	G/G	T/T	201	G/G	13	G/T	26,9	G/G	22	1	0.742857	0.257143	0	0	0	1
chr18	61167302	SNP	C/C	T/T	22	C/C	11	C/T	22,3	C/C	26	1	0.88	0.12	0	0	0	2
chr18	61167453	INDEL	CA/CA	C/C	44	CA/CA	10	CA/C	34,5	CA/CA	28	1	0.871795	0.128205	0	0	0	2
chr18	61167763	SNP	T/T	C/C	89	T/T	11	T/C	26,4	T/T	29	1	0.866667	0.133333	0	0	0	2
chr18	61169602	SNP	G/G	A/A	28	G/G	12	G/G	22	G/A	30,5	0.857143	1	-0.142857	0	0	0	2
chr18	61170810	SNP	C/C	T/T	32	C/C	10	C/T	26,3	C/T	32,5	0.864865	0.896552	-0.0316869	0	0	0	2
chr18	61175654	SNP	G/G	A/A	105	G/G	12	G/A	23,12	G/G	28	1	0.657143	0.342857	0	0	0	1
chr18	61186031	SNP	C/C	A/A	23	C/C	11	C/A	41,7	C/C	32	1	0.854167	0.145833	0	0	0	2
chr18	61187281	SNP	T/T	G/G	112	T/T	18	T/G	27,16	T/T	32	1	0.627907	0.372093	0	0	0	2
chr18	61187506	SNP	T/T	C/C	209	T/T	18	T/C	27,16	T/T	33	1	0.627907	0.372093	0	0	0	2
chr18	61190000	SNP	G/G	T/T	46	G/G	13	G/T	24,6	G/G	36	1	0.8	0.2	0	1	0	0
chr18	61193738	SNP	C/C	G/G	180	C/C	12	C/G	30,6	C/C	35	1	0.833333	0.166667	0	0	0	1
chr18	61203404	INDEL	C/C	CT/CT	80	C/C	16	C/CT	29,3	C/C	36	1	0.90625	0.09375	1	0	0	0
chr18	61210492	SNP	T/T	G/G	36	T/T	10	T/G	28,4	T/T	31	1	0.875	0.125	0	0	0	1
chr18	61213378	SNP	T/T	C/C	45	T/T	10	T/C	23,6	T/T	28	1	0.793103	0.206897	0	0	0	1
chr18	61213627	SNP	A/A	G/G	36	A/A	15	A/G	18,8	A/A	29	1	0.692308	0.307692	0	0	0	1
chr18	61213673	SNP	T/T	G/G	35	T/T	12	T/G	28,6	T/T	30	1	0.823529	0.176471	0	0	0	1
chr18	61214171	SNP	T/T	C/C	40	T/T	11	T/C	17,3	T/T	36	1	0.85	0.15	0	0	0	1
chr18	61216064	SNP	T/T	A/A	30	T/T	10	T/A	16,2	T/T	29	1	0.888889	0.111111	0	0	0	1
chr18	61216095	SNP	T/T	C/C	35	T/T	10	T/C	13,3	T/T	31	1	0.8125	0.1875	0	0	0	1
chr18	61218084	SNP	T/T	C/C	26	T/T	18	T/C	21,4	T/T	33	1	0.84	0.16	0	0	0	1
chr18	61225532	SNP	A/A	G/G	27	A/A	14	A/G	21,9	A/A	35	1	0.7	0.3	0	0	0	1
chr18	61229800	SNP	T/T	C/C	12	T/T	13	T/C	23,10	T/T	25	1	0.69697	0.30303	0	0	0	2
chr18	61236036	SNP	C/C	A/A	27	C/C	11	C/A	22,4	C/C	34	1	0.846154	0.153846	0	0	0	2
chr18	61253183	SNP	A/A	T/T	87	A/A	10	A/T	28,3	A/A	45	1	0.903226	0.0967742	0	0	0	2
chr18	61253249	SNP	G/G	A/A	94	G/G	10	G/A	29,4	G/G	45	1	0.878788	0.121212	0	0	0	2
chr18	61256702	SNP	A/A	G/G	61	A/A	11	A/G	24,6	A/G	31,5	0.861111	0.8	0.0611111	0	1	0	0
chr18	61262509	SNP	T/T	C/C	28	T/T	12	T/C	17,2	T/T	35	1	0.894737	0.105263	0	0	0	2
chr18	61266453	SNP	A/A	G/G	46	A/A	19	A/G	19,2	A/G	33,6	0.846154	0.904762	-0.0586081	0	0	0	1
chr18	61266623	SNP	T/T	G/G	37	T/T	10	T/G	22,4	T/T	38	1	0.846154	0.153846	0	0	1	0
chr18	61275152	SNP	G/G	C/C	26	G/G	16	G/C	19,2	G/G	34	1	0.904762	0.0952381	0	0	0	4
chr18	61293032	SNP	C/C	T/T	28	C/C	10	C/T	19,7	C/C	30	1	0.730769	0.269231	0	0	0	1
chr18	61293769	SNP	G/G	C/C	13	G/G	10	G/C	17,6	G/G	30	1	0.73913	0.26087	0	0	0	1
chr18	61293796	SNP	G/G	A/A	10	G/G	13	G/A	19,6	G/G	30	1	0.76	0.24	0	0	0	1
chr18	61293805	SNP	A/A	T/T	10	A/A	13	A/T	20,5	A/A	30	1	0.8	0.2	0	0	0	1
chr18	61294165	SNP	G/G	A/A	14	G/G	13	G/A	24,4	G/G	36	1	0.857143	0.142857	0	0	0	1
chr18	61294196	SNP	G/G	A/A	18	G/G	11	G/A	22,4	G/G	40	1	0.846154	0.153846	0	0	0	1
chr18	61294205	SNP	A/A	G/G	18	A/A	11	A/G	29,4	A/A	36	1	0.878788	0.121212	0	0	0	1
chr18	61295921	SNP	A/A	G/G	26	A/A	12	A/G	27,3	A/A	34	1	0.9	0.1	0	0	0	1
chr18	61295944	SNP	C/C	T/T	27	C/C	10	C/T	28,3	C/C	37	1	0.903226	0.0967742	0	0	0	1
chr18	61299970	SNP	A/A	G/G	21	A/A	14	A/G	25,5	A/A	35	1	0.833333	0.166667	0	0	0	1
chr18	61301699	SNP	T/T	G/G	59	T/T	11	T/G	33,15	T/G	35,18	0.660377	0.6875	-0.0271226	0	0	0	1
chr18	61302051	SNP	A/A	G/G	14	A/A	11	A/G	25,3	A/G	26,3	0.896552	0.892857	0.00369458	0	0	0	1
chr18	61302230	SNP	T/T	C/C	28	T/T	17	T/C	22,5	T/C	29,8	0.783784	0.814815	-0.031031	0	0	0	1
chr18	61302330	SNP	T/T	C/C	24	T/T	13	T/C	22,4	T/C	19,4	0.826087	0.846154	-0.0200669	0	0	0	1
chr18	61302402	SNP	A/A	G/G	24	A/A	10	A/G	26,4	A/A	24	1	0.866667	0.133333	0	0	0	1
chr18	61302435	SNP	T/T	A/A	29	T/T	11	T/A	25,4	T/T	34	1	0.862069	0.137931	0	0	0	1
chr18	61302986	SNP	A/A	G/G	56	A/A	12	A/G	26,4	A/G	45,5	0.9	0.866667	0.0333333	0	0	0	1
chr18	61305230	SNP	A/A	G/G	28	A/A	12	A/G	23,3	A/A	32	1	0.884615	0.115385	0	0	0	1
chr18	61306058	SNP	A/A	G/G	41	A/A	12	A/G	26,3	A/A	26	1	0.896552	0.103448	0	0	0	1
chr18	61307012	SNP	C/C	T/T	28	C/C	12	C/T	20,3	C/C	20	1	0.869565	0.130435	0	0	0	1
chr18	61307036	SNP	T/T	C/C	26	T/T	13	T/C	24,5	T/T	20	1	0.827586	0.172414	0	0	0	1
chr18	61307049	SNP	T/T	C/C	25	T/T	13	T/C	28,4	T/T	21	1	0.875	0.125	0	0	0	1
chr18	61307886	SNP	A/A	C/C	60	A/A	14	A/C	10,9	A/C	31,6	0.837838	0.526316	0.311522	0	0	0	1
chr18	61308526	SNP	A/A	G/G	55	A/A	10	A/G	31,3	A/A	37	1	0.911765	0.0882353	0	0	0	1
chr18	61308591	SNP	T/T	G/G	69	T/T	12	T/G	31,3	T/G	35,5	0.875	0.911765	-0.0367647	0	0	0	1
chr18	61308864	SNP	A/A	G/G	46	A/A	10	A/G	16,5	A/A	30	1	0.761905	0.238095	0	0	0	1
chr18	61308949	SNP	A/A	G/G	44	A/A	10	A/G	19,5	A/A	34	1	0.791667	0.208333	0	0	0	1
chr18	61310754	SNP	C/C	A/A	31	C/C	12	C/A	26,3	C/C	28	1	0.896552	0.103448	0	0	0	1
chr18	61311575	SNP	T/T	C/C	18	T/T	25	T/C	27,4	T/T	32	1	0.870968	0.129032	0	0	0	1
chr18	61311941	SNP	A/A	T/T	15	A/A	14	A/T	34,5	A/T	30,4	0.882353	0.871795	0.0105581	0	0	0	1
chr18	61312319	SNP	T/T	C/C	39	T/T	12	T/C	21,3	T/T	42	1	0.875	0.125	0	0	0	1
chr18	61312490	SNP	T/T	C/C	32	T/T	12	T/C	28,3	T/T	34	1	0.903226	0.0967742	0	0	0	1
chr18	61313004	SNP	T/T	A/A	43	T/T	16	T/A	20,4	T/T	36	1	0.833333	0.166667	0	0	0	1
chr18	61316157	SNP	A/A	G/G	19	A/A	13	A/G	19,2	A/A	22	1	0.904762	0.0952381	0	0	0	2
chr18	61317685	SNP	T/T	G/G	39	T/T	10	T/G	19,6	T/T	31	1	0.76	0.24	0	0	0	2
chr18	61328139	SNP	A/A	T/T	30	A/A	16	A/T	26,4	A/A	23	1	0.866667	0.133333	0	0	0	2
chr18	61328527	SNP	T/T	C/C	11	T/T	12	T/C	25,4	T/T	23	1	0.862069	0.137931	0	0	0	2
chr18	61329345	SNP	A/A	C/C	10	A/A	13	A/C	24,4	A/A	37	1	0.857143	0.142857	0	0	0	2
chr18	61333011	SNP	C/C	G/G	45	C/C	15	C/G	22,3	C/C	35	1	0.88	0.12	0	0	0	2
chr18	61334797	SNP	C/C	G/G	46	C/C	11	C/G	23,4	C/C	31	1	0.851852	0.148148	0	0	0	2
chr18	61340102	SNP	A/A	G/G	34	A/A	16	A/G	23,3	A/A	31	1	0.884615	0.115385	0	0	0	2
chr18	61343223	SNP	A/A	T/T	22	A/A	15	A/T	24,4	A/A	30	1	0.857143	0.142857	0	0	0	2
chr18	61346486	SNP	A/A	G/G	29	A/A	13	A/G	28,3	A/A	32	1	0.903226	0.0967742	0	0	0	2
chr18	61353946	SNP	G/G	T/T	37	G/G	12	G/T	24,3	G/G	26	1	0.888889	0.111111	0	0	0	1
chr18	61361259	SNP	G/G	T/T	39	G/G	12	G/T	33,6	G/T	32,8	0.8	0.846154	-0.0461538	0	0	0	3
chr18	61371856	SNP	A/A	T/T	11	A/A	10	A/T	23,4	A/A	27	1	0.851852	0.148148	0	0	0	2
chr18	61374209	SNP	C/C	T/T	37	C/C	17	C/T	16,2	C/C	26	1	0.888889	0.111111	0	0	0	1
chr18	61374235	SNP	C/C	T/T	43	C/C	16	C/T	15,2	C/C	31	1	0.882353	0.117647	0	0	0	1
chr18	61374237	SNP	T/T	G/G	42	T/T	16	T/G	16,2	T/T	33	1	0.888889	0.111111	0	0	0	1
chr18	61374248	SNP	T/T	C/C	40	T/T	15	T/C	14,2	T/T	30	1	0.875	0.125	0	0	0	1
chr18	61375707	SNP	T/T	A/A	29	T/T	10	T/A	23,2	T/T	30	1	0.92	0.08	0	0	0	1
chr18	61386048	SNP	T/T	A/A	34	T/T	13	T/A	17,2	T/T	26	1	0.894737	0.105263	0	0	0	1
chr18	61388380	SNP	T/T	A/A	16	T/T	12	T/A	23,4	T/T	27	1	0.851852	0.148148	0	0	0	1
chr18	61388732	SNP	A/A	G/G	16	A/A	16	A/G	30,4	A/A	25	1	0.882353	0.117647	0	0	0	1
chr18	61406150	INDEL	CT/CT	C/C	9	CT/CT	10	CT/C	10,3	CT/CT	35	1	0.769231	0.230769	0	0	0	5
chr18	61411035	SNP	T/T	C/C	37	T/T	15	T/C	23,4	T/T	25	1	0.851852	0.148148	0	0	0	2
chr18	61420402	SNP	G/G	C/C	22	G/G	13	G/C	25,3	G/G	30	1	0.892857	0.107143	0	0	0	2
chr18	61428793	SNP	G/G	A/A	28	G/G	11	G/A	17,3	G/G	32	1	0.85	0.15	0	0	0	1
chr18	61431557	SNP	T/T	C/C	39	T/T	12	T/C	27,4	T/T	27	1	0.870968	0.129032	0	0	0	1
chr18	61431575	SNP	A/A	C/C	36	A/A	12	A/C	23,5	A/A	29	1	0.821429	0.178571	0	0	0	1
chr18	61434585	SNP	A/A	G/G	31	A/A	13	A/G	20,4	A/A	32	1	0.833333	0.166667	0	0	0	1
chr18	61436472	SNP	A/A	C/C	35	A/A	11	A/C	27,3	A/A	33	1	0.9	0.1	0	0	0	1
chr18	61438207	SNP	A/A	G/G	18	A/A	11	A/G	21,5	A/A	36	1	0.807692	0.192308	0	0	0	1
chr18	61442293	SNP	A/A	C/C	35	A/A	15	A/C	18,3	A/A	28	1	0.857143	0.142857	0	0	0	2
chr18	61445290	SNP	A/A	G/G	15	A/A	11	A/G	23,4	A/A	35	1	0.851852	0.148148	0	0	0	2
chr18	61447596	SNP	A/A	G/G	16	A/A	11	A/G	21,6	A/A	37	1	0.777778	0.222222	0	1	0	0
chr18	61447651	SNP	A/A	G/G	19	A/A	10	A/G	18,6	A/A	31	1	0.75	0.25	0	1	0	0
chr18	61450212	SNP	T/T	G/G	15	T/T	11	T/G	19,4	T/T	30	1	0.826087	0.173913	0	0	0	2
chr18	61450241	SNP	A/A	C/C	16	A/A	14	A/C	21,2	A/A	31	1	0.913043	0.0869565	0	0	0	2
chr18	61452162	SNP	A/A	G/G	29	A/A	13	A/G	13,3	A/A	31	1	0.8125	0.1875	0	0	0	2
chr18	61461502	INDEL	G/G	GA/GA	18	G/G	11	G/GA	14,2	G/G	21	1	0.875	0.125	0	0	0	1
chr18	61465487	SNP	C/C	T/T	15	C/C	15	C/T	20,3	C/C	29	1	0.869565	0.130435	0	0	0	2
chr18	61465816	SNP	A/A	G/G	27	A/A	10	A/G	13,3	A/A	30	1	0.8125	0.1875	0	0	0	2
chr18	61472931	SNP	T/T	C/C	37	T/T	12	T/C	22,4	T/T	33	1	0.846154	0.153846	0	0	0	1
chr18	61475418	SNP	G/G	T/T	22	G/G	10	G/T	15,5	G/G	35	1	0.75	0.25	0	0	0	1
chr18	61475442	SNP	T/T	C/C	25	T/T	10	T/C	15,5	T/T	37	1	0.75	0.25	0	0	0	1
chr18	61479167	SNP	C/C	A/A	24	C/C	17	C/A	20,3	C/C	35	1	0.869565	0.130435	0	0	0	1
chr18	61479170	SNP	A/A	G/G	24	A/A	17	A/G	20,3	A/A	35	1	0.869565	0.130435	0	0	0	1
chr18	61479202	SNP	G/G	A/A	23	G/G	17	G/A	21,5	G/G	35	1	0.807692	0.192308	0	0	0	1
chr18	61479365	SNP	T/T	C/C	29	T/T	13	T/C	27,3	T/T	25	1	0.9	0.1	0	0	0	1
chr18	61479501	SNP	T/T	C/C	29	T/T	15	T/C	24,7	T/T	25	1	0.774194	0.225806	0	0	0	1
chr18	61479571	SNP	A/A	G/G	41	A/A	13	A/G	24,4	A/A	31	1	0.857143	0.142857	0	0	0	1
chr18	61479862	SNP	A/A	G/G	26	A/A	12	A/G	25,5	A/A	32	1	0.833333	0.166667	0	0	0	1
chr18	61480027	SNP	A/A	T/T	24	A/A	10	A/T	15,5	A/A	35	1	0.75	0.25	0	0	0	1
chr18	61490641	SNP	G/G	A/A	18	G/G	12	G/A	23,4	G/G	33	1	0.851852	0.148148	0	0	0	3
chr18	61503446	SNP	G/G	T/T	25	G/G	10	G/T	20,6	G/G	23	1	0.769231	0.230769	0	0	0	1
chr18	61505747	SNP	G/G	C/C	21	G/G	14	G/C	19,2	G/G	27	1	0.904762	0.0952381	0	0	0	1
chr18	61505844	SNP	A/A	G/G	23	A/A	14	A/G	15,2	A/A	30	1	0.882353	0.117647	0	0	0	1
chr18	61506973	SNP	G/G	C/C	26	G/G	15	G/C	17,3	G/G	34	1	0.85	0.15	0	0	0	1
chr18	61506988	SNP	T/T	G/G	25	T/T	13	T/G	15,3	T/T	36	1	0.833333	0.166667	0	0	0	1
chr18	61507536	SNP	G/G	T/T	28	G/G	13	G/T	27,3	G/G	38	1	0.9	0.1	0	0	0	1
chr18	61507664	SNP	T/T	C/C	28	T/T	13	T/C	33,5	T/T	41	1	0.868421	0.131579	0	0	0	1
chr18	61507678	SNP	T/T	C/C	27	T/T	14	T/C	33,4	T/T	39	1	0.891892	0.108108	0	0	0	1
chr18	61510635	SNP	T/T	G/G	22	T/T	10	T/G	22,3	T/T	29	1	0.88	0.12	0	0	0	1
chr18	61512728	INDEL	A/A	AC/AC	14	A/A	11	A/AC	26,5	A/A	28	1	0.83871	0.16129	0	0	0	2
chr18	61518982	SNP	C/C	A/A	30	C/C	11	C/A	14,2	C/C	32	1	0.875	0.125	0	1	0	0
chr18	61519917	SNP	A/A	C/C	37	A/A	18	A/C	29,4	A/A	38	1	0.878788	0.121212	0	1	0	0
chr18	61520284	SNP	T/T	A/A	42	T/T	10	T/A	23,2	T/T	29	1	0.92	0.08	0	1	0	0
chr18	61521597	SNP	A/A	G/G	37	A/A	10	A/G	24,5	A/A	36	1	0.827586	0.172414	0	0	0	2
chr18	61521950	SNP	T/T	C/C	20	T/T	10	T/C	25,3	T/T	23	1	0.892857	0.107143	0	0	0	2
chr18	61528452	SNP	C/C	T/T	35	C/C	17	C/T	32,5	C/C	34	1	0.864865	0.135135	0	0	0	2
chr18	61529141	SNP	A/A	G/G	26	A/A	10	A/G	18,4	A/A	25	1	0.818182	0.181818	0	0	0	2
chr18	61535602	SNP	G/G	A/A	17	G/G	11	G/A	27,4	G/G	25	1	0.870968	0.129032	0	0	0	2
chr18	61539487	SNP	C/C	T/T	27	C/C	10	C/T	15,3	C/C	24	1	0.833333	0.166667	0	0	0	1
chr18	61540450	SNP	G/G	T/T	26	G/G	18	G/T	23,4	G/G	29	1	0.851852	0.148148	0	0	0	1
chr18	61553479	SNP	A/A	G/G	26	A/A	12	A/G	16,4	A/A	19	1	0.8	0.2	0	0	0	1
chr18	61555205	SNP	A/A	G/G	20	A/A	10	A/G	20,5	A/A	32	1	0.8	0.2	0	0	0	1
chr18	61555719	SNP	A/A	G/G	30	A/A	11	A/G	29,4	A/A	32	1	0.878788	0.121212	0	0	0	1
chr18	61559122	SNP	A/A	T/T	10	A/A	14	A/T	21,3	A/A	37	1	0.875	0.125	0	0	0	1
chr18	61562472	SNP	T/T	C/C	25	T/T	10	T/C	26,3	T/T	35	1	0.896552	0.103448	0	0	0	1
chr18	61563849	SNP	C/C	A/A	25	C/C	11	C/A	30,6	C/C	34	1	0.833333	0.166667	0	0	0	1
chr18	61566527	SNP	C/C	A/A	15	C/C	12	C/A	23,2	C/C	26	1	0.92	0.08	0	0	0	1
chr18	61566543	SNP	G/G	A/A	15	G/G	12	G/A	24,2	G/G	28	1	0.923077	0.0769231	0	0	0	1
chr18	61567472	SNP	T/T	A/A	26	T/T	12	T/A	20,4	T/T	26	1	0.833333	0.166667	0	0	0	2
chr18	61572232	SNP	A/A	G/G	33	A/A	11	A/G	21,3	A/A	26	1	0.875	0.125	0	0	0	2
chr18	61572245	SNP	T/T	C/C	33	T/T	10	T/C	23,2	T/T	27	1	0.92	0.08	0	0	0	2
chr18	61572980	SNP	A/A	G/G	30	A/A	17	A/G	25,3	A/A	31	1	0.892857	0.107143	0	1	0	0
chr18	61577988	INDEL	C/C	CT/CT	10	C/C	11	C/CT	23,3	C/C	35	1	0.884615	0.115385	0	0	0	2
chr18	61578404	INDEL	C/C	CA/CA	11	C/C	16	C/CA	29,4	C/C	35	1	0.878788	0.121212	0	0	0	2
chr18	61578413	SNP	T/T	A/A	12	T/T	17	T/A	30,5	T/T	35	1	0.857143	0.142857	0	0	0	2
chr18	61578432	SNP	A/A	G/G	14	A/A	14	A/G	33,5	A/A	35	1	0.868421	0.131579	0	0	0	2
chr18	61581711	SNP	T/T	A/A	17	T/T	11	T/A	22,3	T/T	34	1	0.88	0.12	0	0	0	1
chr18	61583155	SNP	A/A	C/C	28	A/A	12	A/C	19,3	A/A	31	1	0.863636	0.136364	0	0	0	1
chr18	61591369	SNP	A/A	G/G	23	A/A	18	A/G	31,4	A/A	33	1	0.885714	0.114286	0	0	0	1
chr18	61591448	SNP	C/C	T/T	26	C/C	15	C/T	24,3	C/C	31	1	0.888889	0.111111	0	0	0	1
chr18	61591526	SNP	C/C	A/A	25	C/C	14	C/A	30,5	C/C	32	1	0.857143	0.142857	0	0	0	1
chr18	61592025	SNP	C/C	A/A	27	C/C	20	C/A	20,4	C/C	33	1	0.833333	0.166667	0	0	0	1
chr18	61592366	SNP	A/A	G/G	33	A/A	14	A/G	28,3	A/A	35	1	0.903226	0.0967742	0	0	0	1
chr18	61593704	SNP	C/C	T/T	26	C/C	10	C/T	23,4	C/C	33	1	0.851852	0.148148	0	0	0	1
chr18	61596236	INDEL	C/C	CTT/CTT	27	C/C	17	C/CTT	22,3	C/C	33	1	0.88	0.12	0	0	0	1
chr18	61596255	SNP	T/T	C/C	27	T/T	13	T/C	22,3	T/T	33	1	0.88	0.12	0	0	0	1
chr18	61596452	SNP	C/C	T/T	26	C/C	12	C/T	15,2	C/C	35	1	0.882353	0.117647	0	0	0	1
chr18	61596931	SNP	T/T	C/C	34	T/T	15	T/C	25,3	T/T	33	1	0.892857	0.107143	0	0	0	1
chr18	61596946	SNP	A/A	G/G	32	A/A	11	A/G	24,1	A/A	35	1	0.96	0.04	0	0	0	1
chr18	61600721	INDEL	C/C	CT/CT	18	C/C	16	C/CT	28,4	C/C	36	1	0.875	0.125	0	0	0	1
chr18	61601740	SNP	C/C	T/T	23	C/C	13	C/T	22,3	C/C	32	1	0.88	0.12	0	0	0	1
chr18	61601824	SNP	T/T	C/C	19	T/T	14	T/C	18,3	T/T	40	1	0.857143	0.142857	0	0	0	1
chr18	61604449	SNP	C/C	T/T	25	C/C	12	C/T	23,4	C/C	34	1	0.851852	0.148148	0	0	0	1
chr18	61619606	SNP	G/G	T/T	29	G/G	14	G/T	22,5	G/G	32	1	0.814815	0.185185	0	0	0	1
chr18	61619693	SNP	A/A	T/T	27	A/A	14	A/T	22,5	A/A	21	1	0.814815	0.185185	0	0	0	1
chr18	61620002	SNP	A/A	G/G	30	A/A	13	A/G	24,5	A/A	38	1	0.827586	0.172414	0	0	0	1
chr18	61625589	SNP	A/A	G/G	27	A/A	13	A/G	28,4	A/A	27	1	0.875	0.125	0	0	0	1
chr18	61626461	SNP	A/A	G/G	537	A/A	12	A/G	21,22	A/G	32,25	0.561404	0.488372	0.0730314	0	0	0	1
chr18	61626576	SNP	T/T	C/C	563	T/T	15	T/C	26,25	T/C	34,25	0.576271	0.509804	0.0664673	0	0	0	1
chr18	61626608	SNP	A/A	G/G	596	A/A	12	A/G	21,25	A/G	34,25	0.576271	0.456522	0.119749	0	0	0	1
chr18	61626609	SNP	T/T	C/C	572	T/T	12	T/C	24,13	T/C	34,15	0.693878	0.648649	0.0452289	0	0	0	1
chr18	61629437	SNP	A/A	G/G	64	A/A	10	A/G	19,8	A/A	36	1	0.703704	0.296296	0	0	0	1
chr18	61630628	SNP	A/A	G/G	126	A/A	10	A/G	17,5	A/G	30,3	0.909091	0.772727	0.136364	0	0	0	1
chr18	61632485	SNP	A/A	T/T	30	A/A	12	A/T	17,5	A/A	17	1	0.772727	0.227273	0	0	0	1
chr18	61636221	SNP	A/A	T/T	26	A/A	11	A/T	27,4	A/A	20	1	0.870968	0.129032	0	0	0	2
chr18	61636257	SNP	T/T	C/C	32	T/T	13	T/C	21,4	T/T	20	1	0.84	0.16	0	0	0	2
chr18	61636497	SNP	A/A	C/C	32	A/A	15	A/C	24,6	A/A	29	1	0.8	0.2	0	0	0	2
chr18	61636753	SNP	T/T	C/C	37	T/T	12	T/C	28,3	T/T	22	1	0.903226	0.0967742	0	0	0	2
chr18	61636830	SNP	A/A	C/C	33	A/A	10	A/C	16,4	A/A	28	1	0.8	0.2	0	0	0	2
chr18	61649045	SNP	G/G	A/A	27	G/G	13	G/A	27,3	G/G	28	1	0.9	0.1	0	0	0	1
chr18	61654238	SNP	T/T	G/G	28	T/T	10	T/G	30,5	T/T	35	1	0.857143	0.142857	0	0	0	1
chr18	61660573	SNP	C/C	T/T	33	C/C	12	C/T	21,3	C/C	29	1	0.875	0.125	0	0	0	1
chr18	61669008	SNP	G/G	A/A	31	G/G	13	G/A	34,4	G/G	32	1	0.894737	0.105263	0	0	0	2
chr18	61672859	SNP	A/A	G/G	13	A/A	16	A/G	24,4	A/A	35	1	0.857143	0.142857	0	0	0	2
chr18	61673063	SNP	A/A	G/G	13	A/A	10	A/G	24,3	A/A	35	1	0.888889	0.111111	0	0	0	2
chr18	61675894	SNP	T/T	C/C	24	T/T	15	T/C	23,3	T/T	34	1	0.884615	0.115385	0	0	1	0
chr18	61676797	SNP	C/C	T/T	36	C/C	22	C/T	25,3	C/C	45	1	0.892857	0.107143	0	1	0	0
chr18	61676937	SNP	C/C	T/T	29	C/C	17	C/T	21,3	C/C	35	1	0.875	0.125	0	0	1	0
chr18	61677252	SNP	G/G	A/A	29	G/G	13	G/A	27,4	G/G	33	1	0.870968	0.129032	0	0	1	0
chr18	61678509	SNP	A/A	G/G	21	A/A	12	A/G	28,4	A/A	36	1	0.875	0.125	0	0	0	2
chr18	61678821	SNP	C/C	A/A	28	C/C	14	C/A	20,3	C/C	28	1	0.869565	0.130435	0	0	0	2
chr18	61679336	SNP	T/T	C/C	15	T/T	14	T/C	18,4	T/T	35	1	0.818182	0.181818	0	0	0	2
chr18	61679691	INDEL	GT/GT	G/G	12	GT/GT	13	GT/G	19,3	GT/GT	35	1	0.863636	0.136364	0	0	0	2
chr18	61680705	SNP	T/T	G/G	30	T/T	13	T/G	22,4	T/T	34	1	0.846154	0.153846	0	0	0	2
chr18	61681013	SNP	T/T	C/C	40	T/T	11	T/C	25,5	T/T	26	1	0.833333	0.166667	0	0	0	2
chr18	61681611	SNP	T/T	C/C	12	T/T	13	T/C	22,5	T/T	31	1	0.814815	0.185185	0	0	0	2
chr18	61681729	SNP	G/G	A/A	17	G/G	11	G/A	18,2	G/G	25	1	0.9	0.1	0	0	0	2
chr18	61681737	SNP	A/A	G/G	18	A/A	12	A/G	18,2	A/A	23	1	0.9	0.1	0	0	0	2
chr18	61681909	INDEL	A/A	AT/AT	13	A/A	15	A/AT	19,6	A/AT	36,5	0.878049	0.76	0.118049	0	0	0	2
chr18	61683116	SNP	T/T	C/C	20	T/T	14	T/C	21,6	T/T	43	1	0.777778	0.222222	0	0	0	1
chr18	61683184	SNP	A/A	C/C	29	A/A	11	A/C	23,8	A/A	33	1	0.741935	0.258065	0	0	0	1
chr18	61683251	SNP	A/A	G/G	26	A/A	10	A/G	26,5	A/A	28	1	0.83871	0.16129	0	0	0	1
chr18	61683754	SNP	A/A	C/C	22	A/A	10	A/C	18,3	A/A	34	1	0.857143	0.142857	0	0	0	1
chr18	61684452	SNP	G/G	A/A	15	G/G	10	G/A	26,2	G/G	35	1	0.928571	0.0714286	0	0	0	1
chr18	61684681	SNP	T/T	C/C	21	T/T	14	T/C	23,2	T/T	37	1	0.92	0.08	0	0	0	1
chr18	61687075	SNP	T/T	C/C	24	T/T	10	T/C	26,3	T/T	28	1	0.896552	0.103448	0	0	0	1
chr18	61687213	SNP	T/T	C/C	18	T/T	11	T/C	29,5	T/T	34	1	0.852941	0.147059	0	0	0	1
chr18	61689007	SNP	T/T	C/C	15	T/T	11	T/C	20,4	T/T	32	1	0.833333	0.166667	0	0	0	1
chr18	61690033	SNP	T/T	C/C	26	T/T	11	T/C	24,5	T/T	31	1	0.827586	0.172414	0	0	0	1
chr18	61690376	SNP	C/C	T/T	31	C/C	10	C/T	26,4	C/C	34	1	0.866667	0.133333	0	0	0	1
chr18	61690452	SNP	G/G	T/T	37	G/G	11	G/T	25,3	G/G	24	1	0.892857	0.107143	0	0	0	1
chr18	61691983	SNP	C/C	T/T	18	C/C	13	C/T	23,3	C/C	25	1	0.884615	0.115385	0	0	0	1
chr18	61692054	SNP	A/A	T/T	17	A/A	15	A/T	21,4	A/A	20	1	0.84	0.16	0	0	0	1
chr18	61694111	SNP	G/G	A/A	28	G/G	17	G/A	23,4	G/G	36	1	0.851852	0.148148	0	0	0	1
chr18	61696354	SNP	C/C	A/A	28	C/C	13	C/A	28,3	C/C	35	1	0.903226	0.0967742	0	0	0	1
chr18	61699191	SNP	A/A	G/G	21	A/A	10	A/G	24,3	A/A	27	1	0.888889	0.111111	0	0	0	1
chr18	61706474	SNP	G/G	A/A	22	G/G	18	G/A	25,3	G/G	30	1	0.892857	0.107143	0	0	0	2
chr18	61706478	SNP	C/C	T/T	23	C/C	18	C/T	25,3	C/C	30	1	0.892857	0.107143	0	0	0	2
chr18	61707566	INDEL	C/C	CA/CA	10	C/C	12	C/CA	12,2	C/C	36	1	0.857143	0.142857	0	0	0	2
chr18	61707576	SNP	T/T	C/C	11	T/T	10	T/C	13,2	T/T	36	1	0.866667	0.133333	0	0	0	2
chr18	61711792	SNP	G/G	C/C	26	G/G	11	G/C	28,3	G/G	36	1	0.903226	0.0967742	0	0	0	2
chr18	61711978	SNP	G/G	C/C	15	G/G	12	G/C	17,3	G/G	28	1	0.85	0.15	0	0	0	2
chr18	61712164	SNP	C/C	A/A	16	C/C	12	C/A	25,3	C/C	35	1	0.892857	0.107143	0	0	0	2
chr18	61712317	SNP	T/T	G/G	16	T/T	10	T/G	18,5	T/T	36	1	0.782609	0.217391	0	0	0	2
chr18	61720847	SNP	C/C	A/A	40	C/C	10	C/A	24,4	C/C	28	1	0.857143	0.142857	0	0	0	1
chr18	61721296	SNP	T/T	C/C	24	T/T	11	T/C	27,4	T/T	27	1	0.870968	0.129032	0	0	0	1
chr18	61721634	SNP	C/C	G/G	40	C/C	10	C/G	12,3	C/C	26	1	0.8	0.2	0	0	0	1
chr18	61722244	SNP	A/A	G/G	24	A/A	11	A/G	11,2	A/A	21	1	0.846154	0.153846	0	0	0	1
chr18	61722264	SNP	G/G	A/A	23	G/G	11	G/A	13,3	G/G	16	1	0.8125	0.1875	0	0	0	1
chr18	61722286	SNP	G/G	A/A	24	G/G	11	G/A	15,4	G/G	23	1	0.789474	0.210526	0	0	0	1
chr18	61722295	SNP	C/C	T/T	23	C/C	12	C/T	17,4	C/C	22	1	0.809524	0.190476	0	0	0	1
chr18	61722451	SNP	T/T	C/C	19	T/T	10	T/C	22,5	T/T	25	1	0.814815	0.185185	0	0	0	1
chr18	61722478	SNP	T/T	C/C	20	T/T	10	T/C	18,5	T/T	19	1	0.782609	0.217391	0	0	0	1
chr18	61724458	SNP	C/C	A/A	27	C/C	13	C/A	26,3	C/C	35	1	0.896552	0.103448	0	0	0	1
chr18	61724462	SNP	T/T	C/C	27	T/T	14	T/C	28,3	T/T	35	1	0.903226	0.0967742	0	0	0	1
chr18	61724463	SNP	G/G	A/A	28	G/G	14	G/A	28,3	G/G	35	1	0.903226	0.0967742	0	0	0	1
chr18	61724479	SNP	A/A	G/G	28	A/A	13	A/G	33,3	A/A	35	1	0.916667	0.0833333	0	0	0	1
chr18	61724483	SNP	T/T	C/C	29	T/T	13	T/C	32,2	T/T	35	1	0.941176	0.0588235	0	0	0	1
chr18	61725019	SNP	G/G	A/A	25	G/G	20	G/A	25,4	G/G	25	1	0.862069	0.137931	0	0	0	1
chr18	61725038	SNP	T/T	C/C	27	T/T	19	T/C	26,4	T/T	25	1	0.866667	0.133333	0	0	0	1
chr18	61725969	INDEL	AT/AT	A/A	23	AT/AT	10	AT/A	32,4	AT/AT	30	1	0.888889	0.111111	0	0	0	2
chr18	61726018	SNP	G/G	A/A	22	G/G	12	G/A	34,4	G/G	36	1	0.894737	0.105263	0	0	0	2
chr18	61726143	SNP	A/A	G/G	22	A/A	16	A/G	33,3	A/A	35	1	0.916667	0.0833333	0	0	0	2
chr18	61726149	SNP	T/T	A/A	22	T/T	16	T/A	31,3	T/T	35	1	0.911765	0.0882353	0	0	0	2
chr18	61727459	SNP	A/A	G/G	22	A/A	12	A/G	27,3	A/A	26	1	0.9	0.1	0	0	0	2
chr18	61727707	SNP	A/A	G/G	27	A/A	13	A/G	31,2	A/A	31	1	0.939394	0.0606061	0	0	0	2
chr18	61727708	SNP	G/G	A/A	25	G/G	13	G/A	31,3	G/G	32	1	0.911765	0.0882353	0	0	0	2
chr18	61727832	INDEL	CA/CA	C/C	19	CA/CA	10	CA/C	28,5	CA/CA	34	1	0.848485	0.151515	0	0	0	2
chr18	61728967	SNP	C/C	T/T	44	C/C	16	C/T	29,3	C/C	29	1	0.90625	0.09375	0	0	0	2
chr18	61728988	SNP	T/T	G/G	44	T/T	16	T/G	25,3	T/T	26	1	0.892857	0.107143	0	0	0	2
chr18	61729017	SNP	C/C	T/T	46	C/C	17	C/T	25,2	C/C	28	1	0.925926	0.0740741	0	0	0	2
chr18	61729045	SNP	A/A	C/C	44	A/A	17	A/C	25,3	A/A	31	1	0.892857	0.107143	0	0	0	2
chr18	61729049	SNP	G/G	A/A	44	G/G	17	G/A	26,3	G/G	31	1	0.896552	0.103448	0	0	0	2
chr18	61729076	SNP	G/G	A/A	47	G/G	14	G/A	27,4	G/G	33	1	0.870968	0.129032	0	0	0	2
chr18	61729174	SNP	A/A	C/C	40	A/A	12	A/C	19,2	A/A	36	1	0.904762	0.0952381	0	0	0	2
chr18	61729188	SNP	T/T	C/C	38	T/T	11	T/C	22,2	T/T	36	1	0.916667	0.0833333	0	0	0	2
chr18	61729205	SNP	C/C	T/T	39	C/C	13	C/T	22,2	C/C	33	1	0.916667	0.0833333	0	0	0	2
chr18	61733472	SNP	T/T	C/C	34	T/T	11	T/C	20,3	T/T	33	1	0.869565	0.130435	0	0	0	3
chr18	61733490	SNP	G/G	A/A	35	G/G	10	G/A	23,3	G/G	33	1	0.884615	0.115385	0	0	0	3
chr18	61750283	SNP	T/T	A/A	16	T/T	14	T/A	24,2	T/T	29	1	0.923077	0.0769231	0	0	0	1
chr18	61750284	SNP	A/A	T/T	16	A/A	14	A/T	24,2	A/A	29	1	0.923077	0.0769231	0	0	0	1
chr18	61750298	SNP	G/G	A/A	16	G/G	12	G/A	26,3	G/G	27	1	0.896552	0.103448	0	0	0	1
chr18	61750309	SNP	T/T	C/C	17	T/T	12	T/C	24,3	T/T	27	1	0.888889	0.111111	0	0	0	1
chr18	61789928	SNP	C/C	T/T	1875	C/C	15	T/T	207	C/T	23239	0.0877863	0	0.0877863	0	0	0	1
chr18	61790002	INDEL	AT/AT	A/A	2524	AT/AT	19	AT/A	32192	AT/A	32221	0.126482	0.142857	-0.0163749	0	0	0	1
chr18	61790258	SNP	A/A	G/G	2466	A/A	17	G/G	322	A/G	31363	0.0786802	0	0.0786802	0	0	0	1
chr18	61800515	SNP	G/G	A/A	29	G/G	14	G/A	23,3	G/G	37	1	0.884615	0.115385	0	0	0	2
chr18	61800623	SNP	T/T	C/C	32	T/T	12	T/C	27,8	T/T	40	1	0.771429	0.228571	0	0	0	1
chr18	61800625	SNP	G/G	C/C	32	G/G	12	G/C	26,8	G/G	41	1	0.764706	0.235294	0	0	0	1
chr18	61800825	SNP	G/G	T/T	20	G/G	12	G/T	30,8	G/T	23,2	0.92	0.789474	0.130526	0	0	1	0
chr18	61800890	SNP	T/T	C/C	20	T/T	11	T/C	38,8	T/C	18,2	0.9	0.826087	0.073913	0	1	0	0
chr18	61801254	SNP	A/A	G/G	30	A/A	14	A/G	19,2	A/A	34	1	0.904762	0.0952381	0	0	1	0
chr18	61801262	SNP	A/A	T/T	29	A/A	13	A/T	21,3	A/A	33	1	0.875	0.125	0	1	0	0
chr18	61809309	INDEL	CAA/CAA	C/C	14	CAA/CAA	11	CAA/C	13,2	CAA/CAA	38	1	0.866667	0.133333	0	0	0	2
chr18	61813826	SNP	A/A	C/C	18	A/A	11	A/C	25,3	A/A	32	1	0.892857	0.107143	0	0	0	1
chr18	61814344	SNP	G/G	A/A	43	G/G	10	G/A	31,4	G/G	34	1	0.885714	0.114286	0	0	0	1
chr18	61816123	SNP	A/A	G/G	25	A/A	10	A/G	20,3	A/A	33	1	0.869565	0.130435	0	0	0	1
chr18	61821667	SNP	A/A	G/G	18	A/A	15	A/A	29	A/G	43,7	0.86	1	-0.14	0	0	0	1
chr18	61840154	INDEL	AT/AT	A/A	24	AT/AT	10	AT/A	13,5	AT/AT	38	1	0.722222	0.277778	0	0	0	1
chr18	61840362	SNP	T/T	C/C	71	T/T	12	T/C	30,7	T/C	39,16	0.709091	0.810811	-0.10172	0	0	0	1
chr18	61840637	SNP	T/T	G/G	217	T/T	13	T/G	18,9	T/G	43,7	0.86	0.666667	0.193333	0	0	0	1
chr18	61840647	SNP	A/A	G/G	244	A/A	13	A/G	22,12	A/G	45,11	0.803571	0.647059	0.156513	0	0	0	1
chr18	61860855	SNP	G/G	A/A	17	G/G	15	G/A	46,4	G/G	42	1	0.92	0.08	0	0	0	1
chr18	61860864	SNP	C/C	T/T	17	C/C	15	C/T	46,4	C/C	54	1	0.92	0.08	0	0	0	1
chr18	61860867	SNP	A/A	G/G	17	A/A	15	A/G	48,4	A/A	54	1	0.923077	0.0769231	0	0	0	1
chr18	61860935	SNP	A/A	T/T	19	A/A	11	A/T	24,26	A/T	33,27	0.55	0.48	0.07	0	0	0	1
chr18	61884123	SNP	G/G	A/A	11	G/G	15	G/A	25,4	G/A	42,4	0.913043	0.862069	0.0509745	0	0	0	4
chr18	61884125	SNP	T/T	C/C	11	T/T	15	T/C	25,4	T/C	42,5	0.893617	0.862069	0.0315481	0	0	0	4
chr18	61910151	SNP	T/T	C/C	11	T/T	10	T/C	17,3	T/T	20	1	0.85	0.15	0	0	0	2
chr18	61939899	SNP	A/A	G/G	34	A/A	12	A/G	29,6	A/A	37	1	0.828571	0.171429	0	0	0	2
chr18	61945868	SNP	A/A	G/G	39	A/A	16	A/G	17,2	A/A	35	1	0.894737	0.105263	0	0	0	2
chr18	61945885	SNP	T/T	C/C	38	T/T	14	T/C	15,2	T/T	34	1	0.882353	0.117647	0	0	0	2
chr18	61946279	SNP	A/A	G/G	28	A/A	20	A/G	18,2	A/A	33	1	0.9	0.1	0	0	0	2
chr18	61946294	SNP	G/G	A/A	26	G/G	16	G/A	17,2	G/G	30	1	0.894737	0.105263	0	0	0	2
chr18	61946310	SNP	G/G	A/A	27	G/G	18	G/A	19,3	G/G	29	1	0.863636	0.136364	0	0	0	2
chr18	61946313	SNP	A/A	G/G	26	A/A	18	A/G	19,3	A/A	30	1	0.863636	0.136364	0	0	0	2
chr18	61946346	SNP	T/T	C/C	21	T/T	16	T/C	19,3	T/T	23	1	0.863636	0.136364	0	0	0	2
chr18	61946348	SNP	G/G	A/A	21	G/G	16	G/A	19,3	G/G	23	1	0.863636	0.136364	0	0	0	2
chr18	61946350	SNP	T/T	A/A	21	T/T	15	T/A	19,3	T/T	23	1	0.863636	0.136364	0	0	0	2
chr18	61946357	SNP	G/G	C/C	22	G/G	14	G/C	18,3	G/G	23	1	0.857143	0.142857	0	0	0	2
chr18	61946387	SNP	T/T	G/G	19	T/T	13	T/G	24,4	T/T	27	1	0.857143	0.142857	0	0	0	2
chr18	61946390	SNP	T/T	C/C	20	T/T	13	T/C	24,4	T/T	27	1	0.857143	0.142857	0	0	0	2
chr18	61946394	SNP	G/G	A/A	20	G/G	13	G/A	22,5	G/G	27	1	0.814815	0.185185	0	0	0	2
chr18	61946408	SNP	A/A	G/G	18	A/A	14	A/G	22,5	A/A	27	1	0.814815	0.185185	0	0	0	2
chr18	61946415	SNP	G/G	T/T	18	G/G	14	G/T	22,5	G/G	31	1	0.814815	0.185185	0	0	0	2
chr18	61946416	SNP	A/A	G/G	18	A/A	14	A/G	22,5	A/A	31	1	0.814815	0.185185	0	0	0	2
chr18	61946417	SNP	C/C	T/T	18	C/C	14	C/T	22,5	C/C	31	1	0.814815	0.185185	0	0	0	2
chr18	61946432	SNP	C/C	T/T	20	C/C	15	C/T	20,4	C/C	33	1	0.833333	0.166667	0	0	0	2
chr18	61946443	SNP	G/G	A/A	18	G/G	15	G/A	20,5	G/G	33	1	0.8	0.2	0	0	0	2
chr18	61946463	SNP	G/G	A/A	17	G/G	15	G/A	22,4	G/G	33	1	0.846154	0.153846	0	0	0	2
chr18	61946464	SNP	C/C	G/G	17	C/C	15	C/G	22,4	C/C	33	1	0.846154	0.153846	0	0	0	2
chr18	61948147	SNP	A/A	C/C	40	A/A	10	A/C	31,4	A/A	36	1	0.885714	0.114286	0	0	0	2
chr18	61948285	SNP	G/G	A/A	45	G/G	14	G/A	21,3	G/G	33	1	0.875	0.125	0	0	0	2
chr18	61948305	SNP	C/C	T/T	45	C/C	14	C/T	18,3	C/C	34	1	0.857143	0.142857	0	0	0	2
chr18	61948314	SNP	T/T	G/G	49	T/T	12	T/G	15,4	T/T	32	1	0.789474	0.210526	0	0	0	2
chr18	61948331	SNP	C/C	T/T	47	C/C	11	C/T	17,5	C/C	32	1	0.772727	0.227273	0	0	0	2
chr18	61948359	SNP	A/A	G/G	52	A/A	11	A/G	15,5	A/A	34	1	0.75	0.25	0	0	0	2
chr18	61950898	SNP	G/G	T/T	58	G/G	12	G/T	25,3	G/G	34	1	0.892857	0.107143	0	0	0	1
chr18	61952368	SNP	G/G	A/A	68	G/G	11	G/A	25,3	G/G	36	1	0.892857	0.107143	0	0	0	1
chr18	61952422	SNP	C/C	T/T	69	C/C	12	C/T	29,4	C/C	39	1	0.878788	0.121212	0	0	0	1
chr18	61952518	SNP	G/G	A/A	72	G/G	12	G/A	28,7	G/G	42	1	0.8	0.2	0	0	0	1
chr18	61952529	SNP	T/T	G/G	74	T/T	12	T/G	27,6	T/T	42	1	0.818182	0.181818	0	0	0	1
chr18	61952648	SNP	G/G	A/A	70	G/G	12	G/A	27,7	G/G	35	1	0.794118	0.205882	0	0	0	1
chr18	61952731	SNP	G/G	T/T	59	G/G	12	G/T	19,8	G/G	35	1	0.703704	0.296296	0	0	0	1
chr18	61952775	SNP	C/C	G/G	52	C/C	14	C/G	19,7	C/C	36	1	0.730769	0.269231	0	0	0	1
chr18	61952803	SNP	A/A	G/G	44	A/A	17	A/G	20,8	A/A	36	1	0.714286	0.285714	0	0	0	1
chr18	61952826	SNP	G/G	A/A	42	G/G	16	G/A	22,6	G/G	36	1	0.785714	0.214286	0	0	0	1
chr18	61952835	SNP	G/G	A/A	39	G/G	17	G/A	21,6	G/G	36	1	0.777778	0.222222	0	0	0	1
chr18	61952850	SNP	C/C	G/G	36	C/C	17	C/G	21,5	C/C	36	1	0.807692	0.192308	0	0	0	1
chr18	61952866	SNP	A/A	G/G	34	A/A	18	A/G	22,6	A/A	35	1	0.785714	0.214286	0	0	0	1
chr18	61952872	SNP	C/C	G/G	34	C/C	15	C/G	21,6	C/C	33	1	0.777778	0.222222	0	0	0	1
chr18	61953859	SNP	G/G	A/A	11	G/G	10	G/A	27,3	G/G	26	1	0.9	0.1	0	0	0	1
chr18	61959282	SNP	A/A	G/G	11	A/A	12	A/G	24,2	A/A	32	1	0.923077	0.0769231	0	0	0	1
chr18	61959300	SNP	A/A	G/G	15	A/A	11	A/G	24,2	A/A	34	1	0.923077	0.0769231	0	0	0	1
chr18	61959324	SNP	A/A	G/G	21	A/A	13	A/G	27,3	A/A	34	1	0.9	0.1	0	0	0	1
chr18	61959336	SNP	T/T	C/C	23	T/T	13	T/C	26,3	T/T	37	1	0.896552	0.103448	0	0	0	1
chr18	61959425	SNP	T/T	A/A	38	T/T	10	T/A	21,6	T/T	36	1	0.777778	0.222222	0	0	0	1
chr18	61959461	SNP	T/T	A/A	44	T/T	13	T/A	16,6	T/T	37	1	0.727273	0.272727	0	0	0	1
chr18	61959588	SNP	C/C	T/T	64	C/C	13	C/T	22,3	C/C	35	1	0.88	0.12	0	0	0	1
chr18	61962320	SNP	C/C	A/A	15	C/C	10	C/A	23,3	C/A	36,3	0.923077	0.884615	0.0384615	0	0	0	1
chr18	61962335	SNP	C/C	T/T	15	C/C	11	C/T	23,4	C/T	38,5	0.883721	0.851852	0.0318691	0	0	0	1
chr18	61962347	INDEL	C/C	CTT/CTT	15	C/C	10	C/CTT	26,4	C/CTT	35,5	0.875	0.866667	0.00833333	0	0	0	1
chr18	61962679	INDEL	T/T	TC/TC	18	T/T	10	T/TC	24,3	T/TC	34,4	0.894737	0.888889	0.00584795	0	0	0	1
chr18	61966479	INDEL	GC/GC	G/G	18	GC/GC	12	GC/GC	44	GC/G	25,4	0.862069	1	-0.137931	0	0	0	1
chr18	61966830	SNP	T/T	C/C	12	T/T	11	T/T	18	T/C	32,3	0.914286	1	-0.0857143	0	0	0	1
chr18	61970465	SNP	G/G	C/C	34	G/G	10	G/C	24,2	G/G	27	1	0.923077	0.0769231	0	0	0	1
chr18	61970499	SNP	C/C	T/T	25	C/C	10	C/T	21,3	C/C	27	1	0.875	0.125	0	0	0	1
chr18	61970504	SNP	C/C	A/A	24	C/C	10	C/A	20,3	C/C	24	1	0.869565	0.130435	0	0	0	1
chr18	61970513	SNP	T/T	C/C	20	T/T	10	T/C	21,3	T/T	19	1	0.875	0.125	0	0	0	1
chr18	61970802	SNP	T/T	A/A	18	T/T	13	T/A	19,2	T/T	24	1	0.904762	0.0952381	0	0	0	1
chr18	61970807	SNP	G/G	C/C	19	G/G	12	G/C	21,2	G/G	25	1	0.913043	0.0869565	0	0	0	1
chr18	61970809	SNP	G/G	A/A	19	G/G	12	G/A	22,2	G/G	25	1	0.916667	0.0833333	0	0	0	1
chr18	61971931	SNP	T/T	G/G	89	T/T	16	T/G	23,5	T/T	35	1	0.821429	0.178571	0	0	0	1
chr18	61972165	SNP	A/A	G/G	72	A/A	10	A/G	27,5	A/A	36	1	0.84375	0.15625	0	0	0	1
chr18	61972178	SNP	T/T	A/A	65	T/T	11	T/A	29,5	T/T	36	1	0.852941	0.147059	0	0	0	1
chr18	61976985	SNP	A/A	C/C	55	A/A	12	A/C	23,2	A/A	27	1	0.92	0.08	0	0	0	3
chr18	61977487	SNP	A/A	G/G	57	A/A	11	A/G	20,3	A/A	32	1	0.869565	0.130435	0	0	0	3
@chr25	57795000	58850000	1834	58	326	3
chr25	57795104	SNP	A/A	G/G	43	A/A	12	A/G	18,11	A/G	28,9	0.756757	0.62069	0.136067	0	0	0	2
chr25	57795167	SNP	T/T	C/C	38	T/T	14	T/C	13,8	T/C	21,10	0.677419	0.619048	0.0583717	0	0	0	2
chr25	57796333	SNP	T/T	C/C	33	T/T	10	T/C	22,16	T/C	41,10	0.803922	0.578947	0.224974	0	0	0	2
chr25	57796836	SNP	A/A	G/G	28	A/A	10	A/G	15,12	A/G	22,5	0.814815	0.555556	0.259259	0	0	0	2
chr25	57796992	SNP	C/C	G/G	27	C/C	12	C/G	16,7	C/G	20,4	0.833333	0.695652	0.137681	0	0	0	2
chr25	57797146	SNP	A/A	C/C	23	A/A	13	A/C	17,10	A/C	30,10	0.75	0.62963	0.12037	0	0	0	2
chr25	57797172	SNP	A/A	C/C	26	A/A	15	A/C	17,9	A/C	31,10	0.756098	0.653846	0.102251	0	0	0	2
chr25	57797542	SNP	C/C	A/A	31	C/C	11	C/A	17,9	C/A	32,8	0.8	0.653846	0.146154	0	0	0	2
chr25	57797610	SNP	G/G	A/A	22	G/G	11	G/A	15,9	G/A	26,6	0.8125	0.625	0.1875	0	0	0	2
chr25	57797621	SNP	G/G	A/A	23	G/G	11	G/A	16,9	G/A	27,6	0.818182	0.64	0.178182	0	0	0	2
chr25	57798408	SNP	G/G	A/A	27	G/G	10	G/A	32,8	G/A	17,4	0.809524	0.8	0.00952381	0	0	0	2
chr25	57798734	SNP	G/G	A/A	35	G/G	11	G/A	17,8	G/A	18,4	0.818182	0.68	0.138182	0	0	0	2
chr25	57798869	SNP	C/C	T/T	39	C/C	11	C/T	14,12	C/T	22,9	0.709677	0.538462	0.171216	0	0	0	1
chr25	57799033	SNP	C/C	A/A	41	C/C	13	C/A	19,13	C/A	29,7	0.805556	0.59375	0.211806	0	0	0	1
chr25	57799429	SNP	C/C	A/A	39	C/C	10	C/A	17,10	C/A	24,8	0.75	0.62963	0.12037	0	0	0	1
chr25	57799714	SNP	T/T	C/C	29	T/T	11	T/C	16,9	T/C	24,6	0.8	0.64	0.16	0	0	0	1
chr25	57799826	SNP	C/C	T/T	22	C/C	11	C/T	17,8	C/T	20,8	0.714286	0.68	0.0342857	0	0	0	1
chr25	57799861	SNP	T/T	C/C	25	T/T	11	T/C	20,9	T/C	20,9	0.689655	0.689655	0	0	0	0	1
chr25	57800048	SNP	A/A	G/G	23	A/A	12	A/G	16,10	A/G	28,17	0.622222	0.615385	0.00683761	0	0	0	1
chr25	57800079	SNP	T/T	A/A	27	T/T	13	T/A	16,12	T/A	28,15	0.651163	0.571429	0.0797342	0	0	0	1
chr25	57800164	INDEL	AG/AG	A/A	28	AG/AG	13	AG/A	14,15	AG/A	23,6	0.793103	0.482759	0.310345	0	0	0	1
chr25	57800332	SNP	G/G	C/C	34	G/G	10	G/C	15,10	G/C	28,3	0.903226	0.6	0.303226	0	0	0	1
chr25	57800621	SNP	T/T	A/A	10	T/T	11	T/A	12,15	T/A	31,4	0.885714	0.444444	0.44127	0	0	0	1
chr25	57801291	SNP	A/A	T/T	20	A/A	11	A/T	20,10	A/T	28,5	0.848485	0.666667	0.181818	0	0	0	1
chr25	57801422	SNP	C/C	T/T	20	C/C	14	C/T	19,6	C/T	18,4	0.818182	0.76	0.0581818	0	0	0	1
chr25	57801548	SNP	A/A	G/G	19	A/A	11	A/G	20,4	A/G	23,3	0.884615	0.833333	0.0512821	0	0	0	1
chr25	57801620	SNP	A/A	C/C	23	A/A	11	A/C	16,9	A/C	22,6	0.785714	0.64	0.145714	0	0	0	1
chr25	57801649	SNP	A/A	T/T	23	A/A	12	A/T	18,10	A/T	20,7	0.740741	0.642857	0.0978836	0	0	0	1
chr25	57802202	INDEL	A/A	AT/AT	13	A/A	14	A/AT	13,12	A/AT	28,7	0.8	0.52	0.28	0	0	0	1
chr25	57802265	SNP	A/A	G/G	14	A/A	12	A/G	15,10	A/G	37,6	0.860465	0.6	0.260465	0	0	0	1
chr25	57802834	SNP	T/T	A/A	27	T/T	11	T/A	6,12	T/T	29	1	0.333333	0.666667	0	0	0	1
chr25	57802879	SNP	T/T	C/C	28	T/T	10	T/C	15,14	T/C	27,5	0.84375	0.517241	0.326509	0	0	0	1
chr25	57802992	SNP	A/A	G/G	23	A/A	13	A/G	22,11	A/G	21,10	0.677419	0.666667	0.0107527	0	0	0	1
chr25	57803011	SNP	A/A	G/G	25	A/A	14	A/G	20,7	A/G	24,8	0.75	0.740741	0.00925926	0	0	0	1
chr25	57803022	SNP	C/C	T/T	25	C/C	13	C/T	19,9	C/T	25,7	0.78125	0.678571	0.102679	0	0	0	1
chr25	57804121	SNP	A/A	G/G	23	A/A	12	A/G	11,8	A/G	20,3	0.869565	0.578947	0.290618	0	0	0	1
chr25	57804190	INDEL	T/T	TTTCGATTCGA/TTTCGATTCGA	20	T/T	10	T/TTTCGATTCGA	13,5	T/TTTCGATTCGA	14,5	0.736842	0.722222	0.0146199	0	0	0	1
chr25	57805005	INDEL	G/G	GAA/GAA	16	G/G	17	G/GAA	8,8	G/GAA	30,5	0.857143	0.5	0.357143	0	0	0	1
chr25	57806795	SNP	C/C	T/T	13	C/C	13	C/T	16,6	C/T	24,2	0.923077	0.727273	0.195804	0	0	0	2
chr25	57807231	SNP	A/A	G/G	31	A/A	11	A/G	16,15	A/G	29,17	0.630435	0.516129	0.114306	0	0	0	2
chr25	57807376	INDEL	G/G	GA/GA	16	G/G	10	G/GA	22,9	G/GA	29,6	0.828571	0.709677	0.118894	0	0	0	2
chr25	57807405	SNP	C/C	G/G	21	C/C	13	C/G	23,9	C/G	23,7	0.766667	0.71875	0.0479167	0	0	0	2
chr25	57807676	SNP	T/T	C/C	31	T/T	16	T/C	16,13	T/C	24,6	0.8	0.551724	0.248276	0	0	0	2
chr25	57807822	SNP	T/T	C/C	28	T/T	15	T/C	14,5	T/C	25,9	0.735294	0.736842	-0.00154799	0	0	0	2
chr25	57807960	SNP	T/T	A/A	21	T/T	14	T/A	15,10	T/A	17,5	0.772727	0.6	0.172727	0	0	0	2
chr25	57808048	SNP	T/T	C/C	19	T/T	13	T/C	13,11	T/C	26,6	0.8125	0.541667	0.270833	0	0	0	2
chr25	57808110	SNP	C/C	T/T	27	C/C	12	C/T	14,9	C/T	26,10	0.722222	0.608696	0.113527	0	0	0	2
chr25	57808127	SNP	G/G	A/A	28	G/G	13	G/A	15,8	G/A	22,8	0.733333	0.652174	0.0811594	0	0	0	2
chr25	57808146	SNP	A/A	T/T	25	A/A	10	A/T	17,7	A/T	21,7	0.75	0.708333	0.0416667	0	0	0	2
chr25	57808177	SNP	T/T	C/C	24	T/T	11	T/C	15,8	T/C	21,9	0.7	0.652174	0.0478261	0	0	0	2
chr25	57808262	SNP	C/C	T/T	24	C/C	17	C/T	19,9	C/T	23,7	0.766667	0.678571	0.0880952	0	0	0	2
chr25	57808263	INDEL	T/T	TG/TG	24	T/T	17	T/TG	19,9	T/TG	23,7	0.766667	0.678571	0.0880952	0	0	0	2
chr25	57808296	SNP	G/G	A/A	29	G/G	18	G/A	13,13	G/A	23,6	0.793103	0.5	0.293103	0	0	0	2
chr25	57808478	SNP	A/A	T/T	17	A/A	13	A/T	19,8	A/T	26,11	0.702703	0.703704	-0.001001	0	0	0	2
chr25	57808485	SNP	T/T	A/A	18	T/T	13	T/A	20,10	T/A	28,11	0.717949	0.666667	0.0512821	0	0	0	2
chr25	57809747	SNP	C/C	T/T	29	C/C	11	C/T	23,7	C/T	26,6	0.8125	0.766667	0.0458333	0	0	0	2
chr25	57809800	INDEL	T/T	TAG/TAG	25	T/T	10	T/TAG	23,5	T/T	27	1	0.821429	0.178571	0	0	0	2
chr25	57809802	INDEL	T/T	TACTTCTG/TACTTCTG	25	T/T	11	T/TACTTCTG	23,5	T/T	26	1	0.821429	0.178571	0	0	0	2
chr25	57809805	INDEL	TA/TA	T/T	25	TA/TA	11	TA/T	23,5	TA/TA	25	1	0.821429	0.178571	0	0	0	2
chr25	57810067	SNP	T/T	C/C	25	T/T	13	T/C	13,6	T/C	27,7	0.794118	0.684211	0.109907	0	0	0	2
chr25	57810161	SNP	A/A	C/C	24	A/A	10	A/C	12,9	A/C	32,9	0.780488	0.571429	0.209059	0	0	0	2
chr25	57811151	INDEL	C/C	CT/CT	27	C/C	13	C/CT	16,11	C/CT	32,8	0.8	0.592593	0.207407	0	0	0	2
chr25	57811789	SNP	G/G	T/T	26	G/G	13	G/T	16,10	G/T	18,9	0.666667	0.615385	0.0512821	0	0	0	2
chr25	57811857	SNP	G/G	A/A	25	G/G	14	G/A	15,7	G/A	24,6	0.8	0.681818	0.118182	0	0	0	2
chr25	57812411	SNP	T/T	C/C	25	T/T	11	T/C	20,4	T/C	34,12	0.73913	0.833333	-0.0942029	0	0	1	0
chr25	57812872	SNP	T/T	C/C	36	T/T	13	T/C	14,10	T/C	18,11	0.62069	0.583333	0.0373563	0	0	0	1
chr25	57813267	SNP	T/T	C/C	34	T/T	14	T/C	17,15	T/C	28,5	0.848485	0.53125	0.317235	0	0	0	1
chr25	57813351	SNP	C/C	A/A	35	C/C	11	C/A	13,11	C/A	28,5	0.848485	0.541667	0.306818	0	1	0	0
chr25	57813490	SNP	C/C	T/T	33	C/C	10	C/T	17,11	C/T	28,6	0.823529	0.607143	0.216387	0	0	0	1
chr25	57816304	SNP	A/A	G/G	37	A/A	13	A/G	16,10	A/G	31,11	0.738095	0.615385	0.122711	0	0	0	1
chr25	57816392	SNP	G/G	T/T	35	G/G	15	G/T	23,7	G/T	20,11	0.645161	0.766667	-0.121505	0	0	0	1
chr25	57816690	SNP	C/C	A/A	25	C/C	10	C/A	11,12	C/A	27,5	0.84375	0.478261	0.365489	0	0	0	2
chr25	57816858	INDEL	G/G	GT/GT	30	G/G	10	G/GT	15,8	G/GT	27,4	0.870968	0.652174	0.218794	0	0	0	2
chr25	57817183	SNP	T/T	C/C	13	T/T	13	T/C	14,9	T/C	37,8	0.822222	0.608696	0.213527	0	0	0	2
chr25	57817257	SNP	T/T	A/A	16	T/T	16	T/A	13,12	T/A	32,6	0.842105	0.52	0.322105	0	0	0	2
chr25	57818181	INDEL	T/T	TAA/TAA	17	T/T	11	T/TAA	16,7	T/TAA	16,6	0.727273	0.695652	0.0316206	0	0	0	2
chr25	57818237	INDEL	AT/AT	A/A	11	AT/AT	13	AT/A	13,8	AT/A	19,9	0.678571	0.619048	0.0595238	0	0	0	2
chr25	57818455	SNP	A/A	T/T	17	A/A	13	A/T	15,14	A/T	23,10	0.69697	0.517241	0.179728	0	0	0	2
chr25	57818609	SNP	C/C	G/G	18	C/C	17	C/G	8,4	C/G	27,9	0.75	0.666667	0.0833333	0	0	0	2
chr25	57818619	SNP	G/G	A/A	18	G/G	17	G/A	7,4	G/A	27,8	0.771429	0.636364	0.135065	0	0	0	2
chr25	57818727	SNP	T/T	G/G	15	T/T	14	T/G	13,10	T/G	27,6	0.818182	0.565217	0.252964	0	0	0	2
chr25	57818780	SNP	G/G	A/A	13	G/G	15	G/A	19,10	G/A	26,4	0.866667	0.655172	0.211494	0	0	0	2
chr25	57818782	SNP	A/A	T/T	12	A/A	15	A/T	19,10	A/T	26,4	0.866667	0.655172	0.211494	0	0	0	2
chr25	57818798	SNP	A/A	C/C	10	A/A	13	A/C	20,8	A/A	26	1	0.714286	0.285714	0	0	0	2
chr25	57819081	SNP	A/A	T/T	11	A/A	12	A/T	13,15	A/T	25,3	0.892857	0.464286	0.428571	0	0	0	2
chr25	57819580	INDEL	AT/AT	A/A	18	AT/AT	14	AT/A	12,9	AT/A	29,10	0.74359	0.571429	0.172161	0	0	0	2
chr25	57819625	SNP	C/C	G/G	17	C/C	15	C/G	16,10	C/G	26,12	0.684211	0.615385	0.0688259	0	0	0	2
chr25	57819657	SNP	C/C	T/T	13	C/C	15	C/T	21,10	C/T	30,13	0.697674	0.677419	0.0202551	0	0	0	2
chr25	57823502	SNP	T/T	A/A	17	T/T	12	T/A	17,6	T/A	17,11	0.607143	0.73913	-0.131988	0	0	0	2
chr25	57824454	SNP	A/A	C/C	11	A/A	11	A/C	11,11	A/C	16,6	0.727273	0.5	0.227273	0	0	0	2
chr25	57824525	SNP	G/G	T/T	10	G/G	10	G/T	14,11	G/T	22,9	0.709677	0.56	0.149677	0	0	0	2
chr25	57824533	INDEL	AAATGGACG/AAATGGACG	A/A	10	AAATGGACG/AAATGGACG	10	AAATGGACG/A	14,11	AAATGGACG/A	21,7	0.75	0.56	0.19	0	0	0	2
chr25	57825543	SNP	C/C	T/T	30	C/C	11	C/T	22,8	C/T	28,8	0.777778	0.733333	0.0444444	0	0	0	2
chr25	57825621	SNP	A/A	T/T	28	A/A	11	A/T	22,8	A/T	33,9	0.785714	0.733333	0.052381	0	0	0	2
chr25	57826030	SNP	T/T	A/A	23	T/T	13	T/A	22,10	T/A	33,9	0.785714	0.6875	0.0982143	0	0	0	2
chr25	57826145	SNP	T/T	C/C	23	T/T	12	T/C	18,9	T/C	37,8	0.822222	0.666667	0.155556	0	0	0	2
chr25	57826163	SNP	G/G	A/A	23	G/G	13	G/A	19,9	G/A	32,8	0.8	0.678571	0.121429	0	0	0	2
chr25	57826192	SNP	G/G	T/T	22	G/G	14	G/T	16,8	G/T	27,7	0.794118	0.666667	0.127451	0	0	0	2
chr25	57827138	SNP	T/T	G/G	10	T/T	11	T/G	15,7	T/G	29,7	0.805556	0.681818	0.123737	0	0	0	3
chr25	57827199	SNP	C/C	G/G	11	C/C	14	C/G	19,9	C/G	24,6	0.8	0.678571	0.121429	0	0	0	3
chr25	57827313	INDEL	C/C	CT/CT	15	C/C	13	C/CT	21,9	C/CT	24,4	0.857143	0.7	0.157143	0	0	0	3
chr25	57827493	SNP	G/G	T/T	12	G/G	11	G/T	26,8	G/T	12,5	0.705882	0.764706	-0.0588235	0	0	0	3
chr25	57827825	SNP	T/T	C/C	28	T/T	13	T/C	22,8	T/C	23,6	0.793103	0.733333	0.0597701	0	0	0	3
chr25	57827929	INDEL	GGAAGTAA/GGAAGTAA	G/G	33	GGAAGTAA/GGAAGTAA	11	GGAAGTAA/G	16,5	GGAAGTAA/G	29,5	0.852941	0.761905	0.0910364	0	0	0	3
chr25	57827937	INDEL	CTGGGCATGG/CTGGGCATGG	C/C	33	CTGGGCATGG/CTGGGCATGG	11	CTGGGCATGG/C	15,6	CTGGGCATGG/C	30,5	0.857143	0.714286	0.142857	0	0	0	3
chr25	57828779	SNP	G/G	C/C	28	G/G	14	G/C	14,10	G/C	25,10	0.714286	0.583333	0.130952	0	0	0	2
chr25	57828786	SNP	C/C	T/T	27	C/C	14	C/T	15,12	C/T	27,10	0.72973	0.555556	0.174174	0	0	0	2
chr25	57828985	SNP	C/C	G/G	35	C/C	14	C/G	26,7	C/G	28,12	0.7	0.787879	-0.0878788	0	0	0	2
chr25	57830289	SNP	A/A	G/G	26	A/A	12	A/G	10,11	A/G	25,14	0.641026	0.47619	0.164835	0	0	0	3
chr25	57830744	SNP	A/A	G/G	12	A/A	14	A/G	12,4	A/G	16,8	0.666667	0.75	-0.0833333	0	0	0	3
chr25	57831899	SNP	T/T	G/G	18	T/T	10	T/G	16,7	T/G	23,5	0.821429	0.695652	0.125776	0	0	0	3
chr25	57832413	SNP	T/T	C/C	37	T/T	12	T/C	26,7	T/C	24,6	0.8	0.787879	0.0121212	0	1	0	1
chr25	57832660	SNP	C/C	G/G	36	C/C	13	C/G	18,3	C/G	19,6	0.76	0.857143	-0.0971429	0	0	1	1
chr25	57833172	SNP	A/A	G/G	26	A/A	12	A/G	22,8	A/A	32	1	0.733333	0.266667	0	0	0	2
chr25	57834829	SNP	G/G	A/A	25	G/G	10	G/A	15,9	G/A	26,11	0.702703	0.625	0.0777027	0	0	0	4
chr25	57835263	INDEL	AAAC/AAAC	A/A	25	AAAC/AAAC	16	AAAC/A	22,15	AAAC/A	31,11	0.738095	0.594595	0.143501	0	0	0	4
chr25	57835766	SNP	A/A	T/T	26	A/A	10	A/T	23,11	A/T	26,8	0.764706	0.676471	0.0882353	0	0	0	3
chr25	57836912	SNP	T/T	C/C	17	T/T	13	T/C	12,6	T/C	26,5	0.83871	0.666667	0.172043	0	0	0	3
chr25	57837094	SNP	G/G	A/A	19	G/G	17	G/A	10,9	G/A	20,6	0.769231	0.526316	0.242915	0	0	0	3
chr25	57837469	SNP	T/T	C/C	16	T/T	10	T/C	10,8	T/C	38,6	0.863636	0.555556	0.308081	0	0	0	3
chr25	57838368	SNP	T/T	C/C	29	T/T	13	T/C	14,8	T/C	21,7	0.75	0.636364	0.113636	0	0	0	3
chr25	57843354	SNP	C/C	T/T	16	C/C	10	C/T	13,6	C/C	36	1	0.684211	0.315789	0	0	0	2
chr25	57843858	SNP	T/T	C/C	29	T/T	13	T/C	15,15	T/C	25,7	0.78125	0.5	0.28125	0	0	0	2
chr25	57844069	SNP	C/C	T/T	33	C/C	14	C/T	19,14	C/T	24,7	0.774194	0.575758	0.198436	0	0	0	2
chr25	57844143	SNP	T/T	C/C	31	T/T	13	T/C	15,15	T/C	18,5	0.782609	0.5	0.282609	0	0	0	2
chr25	57844971	SNP	C/C	T/T	31	C/C	14	C/T	19,8	C/T	28,12	0.7	0.703704	-0.0037037	0	0	0	2
chr25	57877043	SNP	C/C	A/A	23	C/C	10	C/A	7,7	C/A	15,3	0.833333	0.5	0.333333	0	0	0	2
chr25	57877784	SNP	T/T	C/C	22	T/T	11	T/C	16,12	T/C	28,8	0.777778	0.571429	0.206349	0	0	0	2
chr25	57878881	SNP	G/G	C/C	19	G/G	13	G/C	15,6	G/G	32	1	0.714286	0.285714	0	0	0	2
chr25	57878925	SNP	T/T	C/C	21	T/T	10	T/C	22,4	T/C	23,3	0.884615	0.846154	0.0384615	0	0	0	2
chr25	57880773	SNP	G/G	A/A	18	G/G	11	G/A	19,7	G/A	29,10	0.74359	0.730769	0.0128205	0	0	0	2
chr25	57880775	SNP	A/A	G/G	18	A/A	11	A/G	19,7	A/G	30,10	0.75	0.730769	0.0192308	0	0	0	2
chr25	57881721	SNP	G/G	A/A	28	G/G	12	G/A	18,8	G/A	32,7	0.820513	0.692308	0.128205	0	0	0	2
chr25	57881795	INDEL	A/A	AT/AT	25	A/A	19	A/AT	16,5	A/AT	23,5	0.821429	0.761905	0.0595238	0	0	0	2
chr25	57881857	SNP	C/C	T/T	21	C/C	20	C/T	17,10	C/T	22,9	0.709677	0.62963	0.0800478	0	0	1	0
chr25	57881930	SNP	C/C	T/T	18	C/C	11	C/T	13,8	C/T	19,7	0.730769	0.619048	0.111722	0	1	0	0
chr25	57882046	SNP	T/T	C/C	18	T/T	10	T/C	14,9	T/C	17,4	0.809524	0.608696	0.200828	0	1	0	0
chr25	57883483	SNP	C/C	A/A	20	C/C	11	C/A	16,8	C/A	24,3	0.888889	0.666667	0.222222	0	0	0	2
chr25	57883612	SNP	T/T	A/A	28	T/T	13	T/A	15,15	T/A	33,8	0.804878	0.5	0.304878	0	0	0	2
chr25	57883826	SNP	A/A	T/T	26	A/A	12	A/T	22,12	A/T	31,10	0.756098	0.647059	0.109039	0	0	0	2
chr25	57883856	INDEL	T/T	TA/TA	23	T/T	12	T/TA	25,11	T/TA	29,8	0.783784	0.694444	0.0893393	0	0	0	2
chr25	57883857	SNP	C/C	A/A	22	C/C	12	C/A	26,11	C/A	30,8	0.789474	0.702703	0.086771	0	0	0	2
chr25	57883859	SNP	C/C	A/A	22	C/C	12	C/A	26,11	C/A	32,9	0.780488	0.702703	0.0777851	0	0	0	2
chr25	57883864	SNP	C/C	G/G	22	C/C	12	C/G	25,11	C/G	32,9	0.780488	0.694444	0.0860434	0	0	0	2
chr25	57884029	SNP	T/T	C/C	12	T/T	19	T/C	20,12	T/C	23,7	0.766667	0.625	0.141667	0	0	0	2
chr25	57885313	INDEL	TG/TG	T/T	20	TG/TG	16	TG/T	11,9	TG/T	22,8	0.733333	0.55	0.183333	0	0	0	2
chr25	57885417	SNP	G/G	T/T	13	G/G	12	G/T	15,6	G/T	23,5	0.821429	0.714286	0.107143	0	0	0	2
chr25	57885419	INDEL	GT/GT	G/G	13	GT/GT	12	GT/G	15,6	GT/G	23,5	0.821429	0.714286	0.107143	0	0	0	2
chr25	57885433	SNP	G/G	T/T	15	G/G	10	G/T	15,7	G/T	22,5	0.814815	0.681818	0.132997	0	0	0	2
chr25	57885518	SNP	G/G	A/A	15	G/G	15	G/A	10,13	G/A	18,5	0.782609	0.434783	0.347826	0	0	0	2
chr25	57886544	INDEL	A/A	AT/AT	10	A/A	11	A/AT	19,6	A/AT	21,5	0.807692	0.76	0.0476923	0	0	0	2
chr25	57887764	SNP	C/C	T/T	22	C/C	10	C/T	20,14	C/C	34	1	0.588235	0.411765	0	0	0	2
chr25	57888178	SNP	T/T	G/G	23	T/T	19	T/G	16,9	T/G	28,6	0.823529	0.64	0.183529	0	0	0	2
chr25	57888225	SNP	C/C	A/A	21	C/C	17	C/A	15,7	C/A	29,9	0.763158	0.681818	0.0813397	0	0	0	2
chr25	57888320	SNP	A/A	G/G	28	A/A	11	A/G	17,6	A/G	22,9	0.709677	0.73913	-0.029453	0	0	0	2
chr25	57888585	SNP	C/C	T/T	35	C/C	14	C/T	19,13	C/T	25,9	0.735294	0.59375	0.141544	0	0	0	1
chr25	57889061	SNP	A/A	G/G	39	A/A	15	A/G	18,8	A/G	37,9	0.804348	0.692308	0.11204	0	0	0	1
chr25	57889101	INDEL	CA/CA	C/C	39	CA/CA	12	CA/C	21,13	CA/C	31,7	0.815789	0.617647	0.198142	0	0	0	1
chr25	57889155	SNP	G/G	C/C	30	G/G	10	G/C	22,17	G/C	28,8	0.777778	0.564103	0.213675	0	0	0	1
chr25	57889277	SNP	C/C	T/T	35	C/C	15	C/T	20,11	C/T	30,5	0.857143	0.645161	0.211982	0	0	0	1
chr25	57890543	SNP	G/G	A/A	26	G/G	11	G/A	18,7	G/A	29,7	0.805556	0.72	0.0855556	0	0	0	1
chr25	57891582	INDEL	GA/GA	G/G	22	GA/GA	10	GA/G	9,5	GA/G	20,6	0.769231	0.642857	0.126374	0	0	0	3
chr25	57892577	SNP	C/C	T/T	20	C/C	10	C/T	15,7	C/T	23,3	0.884615	0.681818	0.202797	0	0	0	3
chr25	57894335	SNP	T/T	C/C	31	T/T	16	T/C	24,18	T/C	22,8	0.733333	0.571429	0.161905	0	0	0	3
chr25	57894430	SNP	G/G	T/T	31	G/G	18	G/T	23,16	G/T	29,8	0.783784	0.589744	0.19404	0	0	0	3
chr25	57894439	SNP	A/A	C/C	32	A/A	19	A/C	22,16	A/C	30,9	0.769231	0.578947	0.190283	0	0	0	3
chr25	57894489	SNP	A/A	C/C	36	A/A	17	A/C	19,12	A/C	33,6	0.846154	0.612903	0.233251	0	0	0	3
chr25	57894655	SNP	A/A	G/G	33	A/A	14	A/G	12,11	A/G	27,6	0.818182	0.521739	0.296443	0	0	0	3
chr25	57894819	SNP	T/T	G/G	34	T/T	10	T/G	26,15	T/T	37	1	0.634146	0.365854	0	0	0	4
chr25	57900479	SNP	T/T	A/A	34	T/T	10	T/A	16,12	T/A	20,8	0.714286	0.571429	0.142857	1	0	0	5
chr25	57901473	SNP	A/A	T/T	41	A/A	16	A/T	21,11	A/T	31,13	0.704545	0.65625	0.0482955	0	0	0	5
chr25	57901675	SNP	A/A	T/T	32	A/A	15	A/T	18,4	A/T	27,10	0.72973	0.818182	-0.0884521	0	0	0	5
chr25	57903170	SNP	C/C	G/G	22	C/C	14	C/G	16,5	C/G	25,11	0.694444	0.761905	-0.0674603	0	0	0	5
chr25	57904314	SNP	A/A	C/C	31	A/A	18	A/C	14,11	A/C	30,4	0.882353	0.56	0.322353	0	0	0	4
chr25	57904700	SNP	C/C	G/G	24	C/C	10	C/G	18,13	C/G	30,9	0.769231	0.580645	0.188586	0	0	0	4
chr25	57906621	SNP	A/A	G/G	27	A/A	12	A/G	14,13	A/G	33,10	0.767442	0.518519	0.248923	0	0	0	3
chr25	57906745	SNP	G/G	A/A	35	G/G	12	G/A	20,12	G/A	25,9	0.735294	0.625	0.110294	0	0	0	3
chr25	57907009	SNP	A/A	T/T	27	A/A	10	A/T	18,9	A/T	30,7	0.810811	0.666667	0.144144	0	0	0	3
chr25	57907448	INDEL	A/A	AT/AT	11	A/A	12	A/AT	14,9	A/AT	24,5	0.827586	0.608696	0.218891	0	0	0	3
chr25	57907467	SNP	C/C	A/A	14	C/C	14	C/A	15,7	C/A	24,5	0.827586	0.681818	0.145768	0	0	0	3
chr25	57907532	SNP	A/A	C/C	15	A/A	14	A/C	16,13	A/C	25,4	0.862069	0.551724	0.310345	0	0	0	3
chr25	57908223	SNP	A/A	G/G	17	A/A	10	A/G	16,10	A/G	27,4	0.870968	0.615385	0.255583	0	0	0	3
chr25	57908411	SNP	T/T	A/A	17	T/T	14	T/A	12,6	T/T	26	1	0.666667	0.333333	0	0	0	3
chr25	57908424	SNP	G/G	T/T	17	G/G	15	G/T	12,6	G/G	27	1	0.666667	0.333333	0	0	0	3
chr25	57908651	SNP	T/T	A/A	18	T/T	13	T/A	17,8	T/A	31,8	0.794872	0.68	0.114872	0	0	0	3
chr25	57909358	SNP	A/A	G/G	22	A/A	15	A/G	12,5	A/G	25,4	0.862069	0.705882	0.156187	0	0	0	2
chr25	57909611	SNP	C/C	T/T	17	C/C	15	C/T	15,18	C/T	32,5	0.864865	0.454545	0.410319	0	0	0	2
chr25	57909872	INDEL	CT/CT	C/C	23	CT/CT	13	CT/C	17,7	CT/C	24,8	0.75	0.708333	0.0416667	0	0	0	2
chr25	57909994	INDEL	A/A	AT/AT	23	A/A	11	A/AT	14,8	A/AT	31,5	0.861111	0.636364	0.224747	0	0	0	2
chr25	57910102	SNP	A/A	G/G	20	A/A	14	A/G	15,5	A/G	37,6	0.860465	0.75	0.110465	0	0	0	2
chr25	57910107	SNP	G/G	C/C	20	G/G	14	G/C	14,5	G/C	35,6	0.853659	0.736842	0.116816	0	0	0	2
chr25	57910155	SNP	T/T	C/C	16	T/T	12	T/C	15,4	T/C	32,7	0.820513	0.789474	0.0310391	0	0	0	2
chr25	57910156	SNP	G/G	A/A	16	G/G	12	G/A	14,4	G/A	33,7	0.825	0.777778	0.0472222	0	0	0	2
chr25	57910421	SNP	T/T	C/C	21	T/T	17	T/C	14,7	T/C	31,4	0.885714	0.666667	0.219048	0	0	0	2
chr25	57910444	SNP	C/C	T/T	24	C/C	14	C/T	12,7	C/T	31,6	0.837838	0.631579	0.206259	0	0	0	2
chr25	57910445	SNP	A/A	T/T	24	A/A	14	A/T	12,7	A/T	31,6	0.837838	0.631579	0.206259	0	0	0	2
chr25	57910525	SNP	C/C	T/T	24	C/C	14	C/T	15,7	C/T	30,7	0.810811	0.681818	0.128993	0	0	0	2
chr25	57910534	SNP	G/G	C/C	22	G/G	14	G/C	12,8	G/C	26,8	0.764706	0.6	0.164706	0	0	0	2
chr25	57910542	SNP	A/A	G/G	21	A/A	12	A/G	13,8	A/G	27,8	0.771429	0.619048	0.152381	0	0	0	2
chr25	57910589	SNP	G/G	T/T	21	G/G	12	G/T	16,6	G/T	25,5	0.833333	0.727273	0.106061	0	0	0	2
chr25	57911074	SNP	C/C	T/T	21	C/C	14	C/T	16,10	C/T	33,4	0.891892	0.615385	0.276507	0	0	0	2
chr25	57911260	SNP	C/C	T/T	25	C/C	11	C/T	14,5	C/T	28,4	0.875	0.736842	0.138158	0	0	0	2
chr25	57911387	SNP	G/G	A/A	26	G/G	13	G/A	14,5	G/A	35,5	0.875	0.736842	0.138158	0	0	0	1
chr25	57911596	INDEL	TA/TA	T/T	13	TA/TA	10	TA/T	13,12	TA/T	26,5	0.83871	0.52	0.31871	0	0	0	1
chr25	57912846	INDEL	A/A	ATCCTTTC/ATCCTTTC	12	A/A	11	A/ATCCTTTC	16,12	A/ATCCTTTC	20,7	0.740741	0.571429	0.169312	0	0	0	1
chr25	57913323	INDEL	A/A	AG/AG	15	A/A	12	A/AG	20,10	A/AG	19,8	0.703704	0.666667	0.037037	0	0	0	1
chr25	57913329	SNP	T/T	A/A	15	T/T	12	T/A	21,12	T/A	19,10	0.655172	0.636364	0.0188088	0	0	0	1
chr25	57913340	SNP	A/A	G/G	17	A/A	10	A/G	18,12	A/G	21,10	0.677419	0.6	0.0774194	0	0	0	1
chr25	57913435	SNP	G/G	A/A	23	G/G	11	G/A	21,10	G/A	25,13	0.657895	0.677419	-0.0195246	0	0	0	1
chr25	57913670	SNP	T/T	A/A	18	T/T	12	T/A	13,6	T/A	36,10	0.782609	0.684211	0.0983982	0	0	0	2
chr25	57913676	SNP	T/T	C/C	17	T/T	13	T/C	12,7	T/C	37,10	0.787234	0.631579	0.155655	0	0	0	2
chr25	57914019	INDEL	T/T	TG/TG	18	T/T	15	T/TG	21,11	T/TG	27,4	0.870968	0.65625	0.214718	0	0	0	2
chr25	57914679	SNP	C/C	T/T	11	C/C	12	C/T	18,5	C/T	34,9	0.790698	0.782609	0.00808898	0	0	0	2
chr25	57917875	INDEL	GA/GA	G/G	15	GA/GA	12	GA/G	24,8	GA/G	30,4	0.882353	0.75	0.132353	0	0	0	2
chr25	57918434	SNP	A/A	T/T	20	A/A	12	A/T	13,10	A/T	18,7	0.72	0.565217	0.154783	0	0	0	2
chr25	57919330	SNP	C/C	T/T	32	C/C	13	C/T	12,7	C/T	23,4	0.851852	0.631579	0.220273	0	0	1	0
chr25	57921382	SNP	C/C	T/T	13	C/C	14	C/T	17,8	C/T	23,6	0.793103	0.68	0.113103	0	0	0	3
chr25	57921414	SNP	C/C	T/T	11	C/C	10	C/T	12,11	C/T	28,3	0.903226	0.521739	0.381487	0	0	0	3
chr25	57921517	SNP	T/T	C/C	11	T/T	12	T/C	12,19	T/C	32,4	0.888889	0.387097	0.501792	0	0	0	3
chr25	57922165	SNP	T/T	C/C	12	T/T	16	T/C	16,7	T/C	24,5	0.827586	0.695652	0.131934	0	0	0	3
chr25	57922219	SNP	C/C	T/T	11	C/C	13	C/T	19,11	C/T	19,6	0.76	0.633333	0.126667	0	0	0	3
chr25	57922520	SNP	A/A	G/G	12	A/A	12	A/G	10,10	A/G	28,7	0.8	0.5	0.3	0	0	0	3
chr25	57923536	SNP	A/A	G/G	15	A/A	11	A/G	22,9	A/G	36,8	0.818182	0.709677	0.108504	0	0	0	3
chr25	57924437	SNP	G/G	A/A	18	G/G	12	G/A	20,8	G/G	34	1	0.714286	0.285714	0	0	0	3
chr25	57925260	SNP	C/C	T/T	16	C/C	11	C/T	17,10	C/T	20,5	0.8	0.62963	0.17037	0	1	0	0
chr25	57925904	INDEL	GT/GT	G/G	20	GT/GT	12	GT/G	19,17	GT/G	34,6	0.85	0.527778	0.322222	0	0	0	2
chr25	57927334	INDEL	G/G	GA/GA	21	G/G	13	G/GA	12,14	G/GA	30,13	0.697674	0.461538	0.236136	0	0	0	2
chr25	57929455	SNP	A/A	G/G	14	A/A	14	A/G	18,8	A/G	30,9	0.769231	0.692308	0.0769231	0	0	0	2
chr25	57929464	INDEL	A/A	AG/AG	14	A/A	12	A/AG	17,8	A/AG	29,9	0.763158	0.68	0.0831579	0	0	0	2
chr25	57929466	SNP	A/A	G/G	14	A/A	12	A/G	17,7	A/G	30,8	0.789474	0.708333	0.0811404	0	0	0	2
chr25	57929991	SNP	T/T	C/C	33	T/T	25	T/C	15,10	T/C	37,7	0.840909	0.6	0.240909	0	0	0	2
chr25	57930728	SNP	G/G	T/T	29	G/G	19	G/T	44,13	G/G	57	1	0.77193	0.22807	0	0	0	2
chr25	57930960	INDEL	A/A	AG/AG	37	A/A	12	A/AG	14,17	A/AG	16,5	0.761905	0.451613	0.310292	0	0	0	1
chr25	57931122	SNP	A/A	G/G	35	A/A	12	A/G	18,14	A/G	24,8	0.75	0.5625	0.1875	0	0	0	1
chr25	57931173	SNP	C/C	A/A	29	C/C	15	C/A	19,13	C/A	29,7	0.805556	0.59375	0.211806	0	0	0	1
chr25	57931905	SNP	G/G	T/T	39	G/G	12	G/T	16,10	G/T	35,8	0.813953	0.615385	0.198569	0	0	0	1
chr25	57931948	SNP	C/C	G/G	40	C/C	11	C/G	15,11	C/G	35,10	0.777778	0.576923	0.200855	0	0	0	1
chr25	57932078	SNP	A/A	T/T	33	A/A	10	A/T	11,14	A/T	28,8	0.777778	0.44	0.337778	0	0	0	1
chr25	57933798	SNP	A/A	C/C	26	A/A	10	A/C	16,16	A/C	17,9	0.653846	0.5	0.153846	0	0	0	1
chr25	57934596	SNP	C/C	A/A	35	C/C	10	C/A	14,14	C/C	33	1	0.5	0.5	0	0	0	1
chr25	57934918	SNP	A/A	T/T	40	A/A	11	A/T	22,14	A/T	29,8	0.783784	0.611111	0.172673	0	0	0	1
chr25	57935202	SNP	T/T	C/C	35	T/T	11	T/C	13,8	T/C	26,10	0.722222	0.619048	0.103175	0	0	0	1
chr25	57935392	SNP	T/T	A/A	21	T/T	12	T/A	13,5	T/A	20,6	0.769231	0.722222	0.0470085	0	0	0	1
chr25	57935587	SNP	T/T	C/C	19	T/T	12	T/C	8,13	T/C	24,6	0.8	0.380952	0.419048	0	0	0	1
chr25	57935592	SNP	A/A	T/T	20	A/A	12	A/T	8,11	A/T	25,6	0.806452	0.421053	0.385399	0	0	0	1
chr25	57935942	SNP	C/C	T/T	27	C/C	14	C/T	15,17	C/T	28,15	0.651163	0.46875	0.182413	0	0	0	1
chr25	57936104	SNP	T/T	A/A	24	T/T	10	T/A	19,13	T/A	23,11	0.676471	0.59375	0.0827206	0	0	0	1
chr25	57936429	SNP	A/A	G/G	31	A/A	10	A/G	20,13	A/G	20,8	0.714286	0.606061	0.108225	0	0	0	1
chr25	57936435	SNP	A/A	G/G	32	A/A	11	A/G	20,13	A/G	18,8	0.692308	0.606061	0.0862471	0	0	0	1
chr25	57937442	SNP	G/G	A/A	32	G/G	18	G/A	22,8	G/A	19,4	0.826087	0.733333	0.0927536	0	0	0	1
chr25	57937447	SNP	A/A	G/G	32	A/A	18	A/G	21,8	A/G	20,4	0.833333	0.724138	0.109195	0	0	0	1
chr25	57937495	SNP	C/C	T/T	32	C/C	18	C/T	24,10	C/T	17,4	0.809524	0.705882	0.103641	0	0	0	1
chr25	57937520	SNP	A/A	G/G	35	A/A	12	A/G	19,11	A/G	23,3	0.884615	0.633333	0.251282	0	0	0	1
chr25	57938001	SNP	T/T	C/C	34	T/T	12	T/C	17,10	T/C	22,11	0.666667	0.62963	0.037037	0	0	0	1
chr25	57939016	INDEL	AT/AT	A/A	25	AT/AT	14	AT/A	20,5	AT/A	22,10	0.6875	0.8	-0.1125	0	0	0	1
chr25	57939039	SNP	A/A	G/G	24	A/A	14	A/G	20,7	A/G	25,11	0.694444	0.740741	-0.0462963	0	0	0	1
chr25	57939057	SNP	A/A	G/G	26	A/A	14	A/G	13,9	A/G	25,11	0.694444	0.590909	0.103535	0	0	0	1
chr25	57939718	SNP	G/G	T/T	17	G/G	12	G/T	17,10	G/T	25,6	0.806452	0.62963	0.176822	0	0	0	1
chr25	57939839	SNP	A/A	T/T	21	A/A	15	A/T	23,9	A/T	24,9	0.727273	0.71875	0.00852273	0	0	0	1
chr25	57940092	SNP	G/G	A/A	32	G/G	16	G/A	24,13	G/A	19,9	0.678571	0.648649	0.0299228	0	0	0	1
chr25	57940157	INDEL	G/G	GA/GA	27	G/G	14	G/GA	17,10	G/GA	18,10	0.642857	0.62963	0.0132275	0	0	0	1
chr25	57940723	SNP	A/A	G/G	31	A/A	12	A/G	6,5	A/G	26,5	0.83871	0.545455	0.293255	0	0	0	1
chr25	57940967	SNP	C/C	T/T	36	C/C	10	C/T	19,17	C/C	22	1	0.527778	0.472222	0	0	0	1
chr25	57941882	SNP	T/T	C/C	20	T/T	11	T/C	11,3	T/C	17,3	0.85	0.785714	0.0642857	0	0	0	1
chr25	57942062	SNP	A/A	G/G	33	A/A	10	A/G	12,7	A/G	26,10	0.722222	0.631579	0.0906433	0	0	0	1
chr25	57942276	SNP	A/A	G/G	51	A/A	11	A/G	13,15	A/G	33,9	0.785714	0.464286	0.321429	0	0	0	2
chr25	57942364	SNP	A/A	C/C	51	A/A	15	A/C	22,12	A/C	31,7	0.815789	0.647059	0.168731	0	0	0	2
chr25	57942827	SNP	C/C	T/T	24	C/C	13	C/T	12,11	C/T	20,5	0.8	0.521739	0.278261	0	0	0	2
chr25	57942886	SNP	T/T	C/C	31	T/T	13	T/C	11,11	T/C	24,5	0.827586	0.5	0.327586	0	0	0	2
chr25	57943234	SNP	A/A	G/G	31	A/A	18	A/G	15,5	A/G	23,4	0.851852	0.75	0.101852	0	0	0	2
chr25	57943484	SNP	C/C	T/T	15	C/C	21	C/T	12,15	C/T	21,7	0.75	0.444444	0.305556	0	0	0	2
chr25	57945353	SNP	G/G	A/A	14	G/G	13	G/A	10,15	G/A	28,3	0.903226	0.4	0.503226	0	0	0	2
chr25	57945702	INDEL	T/T	TA/TA	15	T/T	17	T/TA	14,9	T/TA	44,4	0.916667	0.608696	0.307971	0	0	0	2
chr25	57946494	SNP	T/T	C/C	11	T/T	12	T/C	14,9	T/C	23,5	0.821429	0.608696	0.212733	0	0	0	2
chr25	57949547	SNP	A/A	T/T	30	A/A	14	A/T	11,17	A/T	27,4	0.870968	0.392857	0.478111	0	0	0	2
chr25	57951531	SNP	C/C	T/T	21	C/C	17	C/T	14,13	C/C	31	1	0.518519	0.481481	0	0	1	1
chr25	57952848	SNP	T/T	A/A	17	T/T	11	T/A	12,5	T/A	27,14	0.658537	0.705882	-0.0473458	0	0	0	5
chr25	57952932	SNP	T/T	C/C	10	T/T	13	T/C	20,10	T/C	20,11	0.645161	0.666667	-0.0215054	0	0	0	5
chr25	57954286	SNP	T/T	G/G	21	T/T	13	T/G	13,8	T/G	23,7	0.766667	0.619048	0.147619	0	1	0	3
chr25	57954387	SNP	C/C	A/A	23	C/C	16	C/A	8,6	C/A	25,7	0.78125	0.571429	0.209821	0	1	0	3
chr25	57954989	SNP	A/A	T/T	28	A/A	11	A/T	23,14	A/T	25,8	0.757576	0.621622	0.135954	0	0	0	4
chr25	57955042	SNP	C/C	T/T	36	C/C	12	C/T	25,15	C/T	29,6	0.828571	0.625	0.203571	0	0	0	4
chr25	57955138	INDEL	TGAGGAA/TGAGGAA	T/T	25	TGAGGAA/TGAGGAA	12	TGAGGAA/T	18,13	TGAGGAA/T	27,3	0.9	0.580645	0.319355	0	1	0	3
chr25	57955867	SNP	C/C	T/T	28	C/C	10	C/T	16,16	C/T	21,8	0.724138	0.5	0.224138	0	0	0	5
chr25	57957069	SNP	G/G	C/C	23	G/G	10	G/C	17,9	G/C	23,8	0.741935	0.653846	0.0880893	0	0	0	4
chr25	57958632	SNP	T/T	G/G	30	T/T	10	T/G	17,12	T/G	29,4	0.878788	0.586207	0.292581	0	0	0	5
chr25	57959058	SNP	C/C	T/T	34	C/C	15	C/T	13,9	C/T	22,3	0.88	0.590909	0.289091	0	2	0	3
chr25	57959612	SNP	T/T	A/A	33	T/T	10	T/A	23,6	T/A	22,8	0.733333	0.793103	-0.0597701	0	2	0	3
chr25	57960216	SNP	A/A	G/G	19	A/A	18	A/G	10,9	A/G	28,10	0.736842	0.526316	0.210526	0	0	2	3
chr25	57961052	SNP	G/G	T/T	31	G/G	13	G/T	15,14	G/T	28,7	0.8	0.517241	0.282759	0	0	0	4
chr25	57962639	SNP	A/A	T/T	25	A/A	15	A/T	13,16	A/T	23,5	0.821429	0.448276	0.373153	0	0	0	5
chr25	57962732	SNP	T/T	A/A	24	T/T	15	T/A	13,17	T/T	40	1	0.433333	0.566667	0	0	0	5
chr25	57962733	SNP	A/A	G/G	23	A/A	15	A/G	13,17	A/A	40	1	0.433333	0.566667	0	0	0	5
chr25	57962916	INDEL	C/C	CA/CA	24	C/C	10	C/CA	17,13	C/CA	18,5	0.782609	0.566667	0.215942	0	0	0	5
chr25	57963025	SNP	G/G	A/A	22	G/G	15	G/A	18,9	G/A	31,6	0.837838	0.666667	0.171171	0	0	0	5
chr25	57963042	SNP	C/C	T/T	24	C/C	14	C/T	18,8	C/T	33,5	0.868421	0.692308	0.176113	0	0	0	5
chr25	57963891	SNP	A/A	C/C	18	A/A	11	A/C	17,15	A/C	25,8	0.757576	0.53125	0.226326	0	0	1	3
chr25	57964402	SNP	G/G	A/A	23	G/G	15	G/A	22,18	G/A	24,5	0.827586	0.55	0.277586	0	1	0	3
chr25	57964831	INDEL	GA/GA	G/G	27	GA/GA	16	GA/G	17,11	GA/G	28,4	0.875	0.607143	0.267857	0	0	0	5
chr25	57966262	SNP	C/C	A/A	33	C/C	12	C/A	20,9	C/A	23,10	0.69697	0.689655	0.00731452	0	0	0	3
chr25	57966860	INDEL	G/G	GGT/GGT	21	G/G	10	G/GGT	10,15	G/GGT	27,7	0.794118	0.4	0.394118	0	0	0	3
chr25	57966903	SNP	A/A	G/G	27	A/A	10	A/G	11,21	A/G	23,7	0.766667	0.34375	0.422917	0	0	0	3
chr25	57967165	INDEL	ATTTT/ATTTT	A/A	22	ATTTT/ATTTT	15	ATTTT/A	20,9	ATTTT/A	26,7	0.787879	0.689655	0.0982236	0	0	0	3
chr25	57967169	INDEL	T/T	TAAAA/TAAAA	22	T/T	13	T/TAAAA	20,9	T/TAAAA	26,7	0.787879	0.689655	0.0982236	0	0	0	3
chr25	57967172	SNP	T/T	G/G	22	T/T	13	T/G	20,9	T/G	26,7	0.787879	0.689655	0.0982236	0	0	0	3
chr25	57968408	SNP	A/A	C/C	22	A/A	16	A/C	16,15	A/C	30,7	0.810811	0.516129	0.294682	0	0	0	2
chr25	57970459	SNP	C/C	T/T	12	C/C	12	C/T	15,8	C/T	17,10	0.62963	0.652174	-0.0225443	0	0	0	2
chr25	57970644	SNP	C/C	T/T	22	C/C	12	C/T	14,10	C/T	21,14	0.6	0.583333	0.0166667	0	0	0	2
chr25	57971079	INDEL	C/C	CA/CA	24	C/C	10	C/CA	19,10	C/CA	33,7	0.825	0.655172	0.169828	0	0	0	2
chr25	57971240	INDEL	CA/CA	C/C	26	CA/CA	10	CA/C	18,13	CA/C	23,4	0.851852	0.580645	0.271207	0	0	0	2
chr25	57971862	SNP	G/G	C/C	17	G/G	11	G/C	12,7	G/G	26	1	0.631579	0.368421	0	0	0	2
chr25	57971898	SNP	T/T	C/C	17	T/T	10	T/C	11,7	T/C	27,4	0.870968	0.611111	0.259857	0	0	0	2
chr25	57971905	SNP	C/C	T/T	18	C/C	10	C/T	11,8	C/T	27,3	0.9	0.578947	0.321053	0	0	0	2
chr25	57972316	SNP	A/A	T/T	35	A/A	10	A/T	8,10	A/T	24,6	0.8	0.444444	0.355556	0	0	0	2
chr25	57972958	SNP	C/C	A/A	14	C/C	10	C/A	19,7	C/A	24,8	0.75	0.730769	0.0192308	0	0	0	2
chr25	57972980	INDEL	CT/CT	C/C	12	CT/CT	10	CT/C	20,5	CT/C	23,7	0.766667	0.8	-0.0333333	0	0	0	2
chr25	57973075	SNP	C/C	T/T	13	C/C	15	C/T	20,6	C/T	25,7	0.78125	0.769231	0.0120192	0	0	0	2
chr25	57973178	SNP	A/A	C/C	16	A/A	15	A/C	15,11	A/C	37,7	0.840909	0.576923	0.263986	0	0	0	2
chr25	57973252	SNP	C/C	T/T	14	C/C	14	C/T	15,11	C/T	38,6	0.863636	0.576923	0.286713	0	0	0	2
chr25	57973291	SNP	A/A	G/G	15	A/A	15	A/G	19,11	A/G	34,5	0.871795	0.633333	0.238462	0	0	0	2
chr25	57973331	SNP	A/A	T/T	19	A/A	15	A/T	24,13	A/T	25,6	0.806452	0.648649	0.157803	0	0	0	2
chr25	57973474	SNP	C/C	T/T	21	C/C	11	C/T	10,10	C/T	24,12	0.666667	0.5	0.166667	0	0	0	2
chr25	57973625	SNP	C/C	T/T	12	C/C	15	C/T	11,8	C/T	22,11	0.666667	0.578947	0.0877193	0	0	0	2
chr25	57974275	SNP	T/T	G/G	28	T/T	14	T/G	15,6	T/G	28,4	0.875	0.714286	0.160714	0	0	0	2
chr25	57974939	SNP	G/G	T/T	19	G/G	12	G/T	14,10	G/T	28,5	0.848485	0.583333	0.265152	0	0	0	1
chr25	57975027	SNP	T/T	C/C	25	T/T	12	T/C	17,6	T/T	33	1	0.73913	0.26087	0	0	0	1
chr25	57975115	SNP	A/A	G/G	22	A/A	12	A/G	19,11	A/G	31,4	0.885714	0.633333	0.252381	0	0	0	1
chr25	57975199	SNP	T/T	G/G	22	T/T	10	T/G	24,13	T/G	31,5	0.861111	0.648649	0.212462	0	0	0	1
chr25	57975241	SNP	A/A	G/G	21	A/A	14	A/G	28,9	A/G	27,6	0.818182	0.756757	0.0614251	0	0	0	1
chr25	57976075	INDEL	G/G	GAGTGT/GAGTGT	32	G/G	10	G/GAGTGT	15,9	G/GAGTGT	35,7	0.833333	0.625	0.208333	0	0	0	1
chr25	57976168	SNP	T/T	C/C	28	T/T	15	T/C	12,12	T/C	28,15	0.651163	0.5	0.151163	0	0	0	2
chr25	57976287	SNP	T/T	G/G	32	T/T	12	T/G	9,20	T/G	26,13	0.666667	0.310345	0.356322	0	0	0	2
chr25	57976297	INDEL	GA/GA	G/G	29	GA/GA	12	GA/G	7,18	GA/G	27,12	0.692308	0.28	0.412308	0	0	0	2
chr25	57976435	SNP	G/G	A/A	25	G/G	11	G/A	13,20	G/A	23,8	0.741935	0.393939	0.347996	0	0	0	2
chr25	57976676	SNP	A/A	T/T	29	A/A	17	A/T	13,21	A/T	31,14	0.688889	0.382353	0.306536	0	0	0	2
chr25	57977604	SNP	A/A	C/C	16	A/A	12	A/C	12,11	A/C	25,6	0.806452	0.521739	0.284712	0	0	0	2
chr25	57978362	SNP	G/G	A/A	10	G/G	14	G/A	9,13	G/A	28,7	0.8	0.409091	0.390909	0	0	0	2
chr25	57978924	SNP	G/G	A/A	20	G/G	10	G/A	17,9	G/A	29,7	0.805556	0.653846	0.151709	0	0	0	2
chr25	57979010	SNP	A/A	T/T	14	A/A	14	A/T	17,13	A/T	28,8	0.777778	0.566667	0.211111	0	0	0	2
chr25	57979374	INDEL	T/T	TA/TA	10	T/T	13	T/TA	13,10	T/TA	16,4	0.8	0.565217	0.234783	0	0	0	2
chr25	57980000	INDEL	AT/AT	A/A	10	AT/AT	18	AT/A	13,13	AT/AT	32	1	0.5	0.5	0	0	0	2
chr25	57980098	SNP	G/G	A/A	15	G/G	10	G/A	15,12	G/A	26,3	0.896552	0.555556	0.340996	0	0	0	2
chr25	57980178	INDEL	AC/AC	A/A	19	AC/AC	11	AC/A	16,15	AC/A	22,3	0.88	0.516129	0.363871	0	0	0	2
chr25	57980181	INDEL	A/A	ACCG/ACCG	19	A/A	12	A/ACCG	16,15	A/ACCG	21,3	0.875	0.516129	0.358871	0	0	0	2
chr25	57981652	SNP	G/G	A/A	29	G/G	15	G/A	15,14	G/A	26,9	0.742857	0.517241	0.225616	0	0	0	2
chr25	57981756	SNP	C/C	T/T	17	C/C	11	C/T	11,13	C/T	22,6	0.785714	0.458333	0.327381	0	0	0	2
chr25	57984334	INDEL	A/A	AT/AT	12	A/A	16	A/AT	15,7	A/AT	27,5	0.84375	0.681818	0.161932	0	0	0	3
chr25	57984928	SNP	T/T	G/G	24	T/T	11	T/G	9,7	T/G	28,9	0.756757	0.5625	0.194257	0	0	0	3
chr25	57984936	SNP	G/G	A/A	26	G/G	13	G/A	10,8	G/A	29,9	0.763158	0.555556	0.207602	0	0	0	3
chr25	57985191	SNP	T/T	C/C	25	T/T	11	T/C	14,13	T/C	29,5	0.852941	0.518519	0.334423	0	0	0	3
chr25	57985824	SNP	T/T	G/G	28	T/T	15	T/G	14,14	T/G	28,8	0.777778	0.5	0.277778	0	0	0	3
chr25	57987726	SNP	G/G	A/A	34	G/G	13	G/A	15,23	G/A	18,6	0.75	0.394737	0.355263	0	1	0	1
chr25	57988935	SNP	A/A	G/G	36	A/A	12	A/G	18,13	A/G	22,5	0.814815	0.580645	0.23417	0	0	0	2
chr25	57990536	SNP	T/T	A/A	29	T/T	12	T/A	20,7	T/A	30,3	0.909091	0.740741	0.16835	0	1	0	1
chr25	57990543	SNP	A/A	T/T	28	A/A	10	A/T	20,7	A/T	30,4	0.882353	0.740741	0.141612	0	0	1	1
chr25	57991957	SNP	T/T	C/C	12	T/T	18	T/C	15,11	T/C	28,4	0.875	0.576923	0.298077	0	0	0	3
chr25	57992312	SNP	A/A	T/T	20	A/A	10	A/T	14,9	A/T	22,4	0.846154	0.608696	0.237458	0	0	0	3
chr25	57993367	SNP	A/A	G/G	16	A/A	12	A/G	18,4	A/G	26,4	0.866667	0.818182	0.0484848	0	0	0	3
chr25	57993369	SNP	A/A	C/C	15	A/A	12	A/C	19,4	A/C	27,4	0.870968	0.826087	0.0448808	0	0	0	3
chr25	57993393	SNP	A/A	T/T	14	A/A	14	A/T	24,6	A/T	27,4	0.870968	0.8	0.0709677	0	0	0	3
chr25	57993421	SNP	G/G	A/A	10	G/G	20	G/A	24,7	G/A	21,3	0.875	0.774194	0.100806	0	0	0	3
chr25	57993976	INDEL	C/C	CCGAA/CCGAA	18	C/C	11	C/CCGAA	13,12	C/CCGAA	35,7	0.833333	0.52	0.313333	0	0	0	3
chr25	57994569	SNP	G/G	A/A	28	G/G	12	G/A	20,11	G/A	31,5	0.861111	0.645161	0.21595	0	0	0	3
chr25	57994595	INDEL	CT/CT	C/C	27	CT/CT	11	CT/C	18,12	CT/C	30,7	0.810811	0.6	0.210811	0	0	0	3
chr25	57995288	INDEL	GT/GT	G/G	37	GT/GT	10	GT/G	14,11	GT/G	22,4	0.846154	0.56	0.286154	0	0	0	2
chr25	57995350	SNP	A/A	T/T	37	A/A	11	A/T	14,14	A/T	18,7	0.72	0.5	0.22	0	0	0	2
chr25	57995359	INDEL	CT/CT	C/C	37	CT/CT	10	CT/C	14,14	CT/C	18,7	0.72	0.5	0.22	0	0	0	2
chr25	57996362	SNP	T/T	C/C	27	T/T	10	T/C	13,15	T/C	21,6	0.777778	0.464286	0.313492	0	0	0	2
chr25	57996745	SNP	A/A	G/G	19	A/A	14	A/G	16,10	A/G	28,4	0.875	0.615385	0.259615	0	0	0	1
chr25	57997122	SNP	C/C	A/A	13	C/C	13	C/A	16,5	C/A	34,6	0.85	0.761905	0.0880952	0	1	0	0
chr25	57997992	SNP	T/T	C/C	19	T/T	10	T/C	21,12	T/C	26,5	0.83871	0.636364	0.202346	0	0	0	2
chr25	57999187	SNP	C/C	A/A	15	C/C	11	C/A	24,13	C/A	26,5	0.83871	0.648649	0.190061	0	0	0	2
chr25	57999249	SNP	A/A	T/T	14	A/A	12	A/T	21,12	A/T	24,6	0.8	0.636364	0.163636	0	0	0	2
chr25	58000520	SNP	C/C	A/A	11	C/C	11	C/A	16,8	C/A	29,9	0.763158	0.666667	0.0964912	0	0	0	2
chr25	58000627	SNP	C/C	T/T	21	C/C	12	C/T	18,11	C/T	29,8	0.783784	0.62069	0.163094	0	0	0	2
chr25	58000672	SNP	A/A	C/C	31	A/A	10	A/C	20,12	A/C	29,9	0.763158	0.625	0.138158	0	0	0	2
chr25	58000972	INDEL	TAA/TAA	T/T	35	TAA/TAA	19	TAA/T	21,13	TAA/T	32,9	0.780488	0.617647	0.162841	0	0	0	2
chr25	58001021	SNP	A/A	G/G	34	A/A	15	A/G	18,12	A/G	37,8	0.822222	0.6	0.222222	0	0	0	2
chr25	58001099	SNP	A/A	G/G	22	A/A	13	A/G	16,9	A/G	26,7	0.787879	0.64	0.147879	0	0	0	2
chr25	58004051	SNP	G/G	A/A	21	G/G	11	G/A	19,13	G/G	23	1	0.59375	0.40625	0	0	0	1
chr25	58004134	SNP	T/T	C/C	24	T/T	15	T/C	20,7	T/C	26,5	0.83871	0.740741	0.0979689	0	0	0	1
chr25	58004363	SNP	C/C	T/T	36	C/C	10	C/T	20,7	C/T	32,4	0.888889	0.740741	0.148148	0	0	0	1
chr25	58004372	SNP	G/G	A/A	35	G/G	12	G/A	19,7	G/A	33,4	0.891892	0.730769	0.161123	0	0	0	1
chr25	58004806	SNP	A/A	G/G	29	A/A	10	A/G	24,12	A/G	27,9	0.75	0.666667	0.0833333	0	0	0	1
chr25	58005230	SNP	A/A	G/G	21	A/A	10	A/G	19,11	A/G	18,5	0.782609	0.633333	0.149275	0	0	0	1
chr25	58005420	SNP	T/T	C/C	33	T/T	11	T/C	15,12	T/C	22,4	0.846154	0.555556	0.290598	0	0	0	1
chr25	58005773	SNP	A/A	G/G	25	A/A	11	A/G	23,13	A/G	22,4	0.846154	0.638889	0.207265	0	0	0	1
chr25	58006977	SNP	T/T	C/C	30	T/T	14	T/C	19,12	T/C	21,3	0.875	0.612903	0.262097	0	0	0	1
chr25	58007210	SNP	A/A	C/C	24	A/A	10	A/C	24,6	A/C	24,8	0.75	0.8	-0.05	0	0	0	1
chr25	58007423	SNP	T/T	A/A	22	T/T	11	T/A	15,9	T/A	22,6	0.785714	0.625	0.160714	0	0	0	1
chr25	58007517	SNP	A/A	G/G	21	A/A	12	A/G	16,9	A/G	27,4	0.870968	0.64	0.230968	0	0	0	1
chr25	58007578	SNP	T/T	C/C	19	T/T	10	T/C	13,12	T/C	17,3	0.85	0.52	0.33	0	0	0	1
chr25	58010526	INDEL	G/G	GA/GA	14	G/G	11	G/GA	21,8	G/GA	12,8	0.6	0.724138	-0.124138	0	0	0	2
chr25	58010741	SNP	T/T	A/A	13	T/T	10	T/A	9,14	T/A	23,7	0.766667	0.391304	0.375362	0	0	0	2
chr25	58010786	SNP	A/A	T/T	15	A/A	11	A/T	8,11	A/T	23,6	0.793103	0.421053	0.372051	0	0	0	2
chr25	58010796	INDEL	CT/CT	C/C	15	CT/CT	10	CT/C	7,11	CT/C	23,6	0.793103	0.388889	0.404215	0	0	0	2
chr25	58010954	SNP	G/G	A/A	22	G/G	11	G/A	15,13	G/A	23,8	0.741935	0.535714	0.206221	0	0	0	2
chr25	58011004	INDEL	A/A	AG/AG	24	A/A	10	A/AG	12,13	A/AG	20,7	0.740741	0.48	0.260741	0	0	0	2
chr25	58011161	SNP	C/C	A/A	26	C/C	15	C/A	12,10	C/A	30,5	0.857143	0.545455	0.311688	0	0	0	2
chr25	58011280	SNP	A/A	T/T	23	A/A	12	A/T	10,11	A/T	29,4	0.878788	0.47619	0.402597	0	0	0	2
chr25	58011285	SNP	C/C	T/T	23	C/C	12	C/T	11,10	C/T	29,4	0.878788	0.52381	0.354978	0	0	0	2
chr25	58012151	SNP	G/G	A/A	22	G/G	10	G/A	20,7	G/A	37,7	0.840909	0.740741	0.100168	0	0	0	2
chr25	58012371	INDEL	GTT/GTT	G/G	21	GTT/GTT	12	GTT/G	15,9	GTT/G	31,7	0.815789	0.625	0.190789	0	0	0	2
chr25	58012747	SNP	T/T	C/C	15	T/T	11	T/C	25,4	T/C	30,5	0.857143	0.862069	-0.00492611	0	0	0	2
chr25	58013725	SNP	G/G	A/A	14	G/G	12	G/A	17,13	G/A	27,9	0.75	0.566667	0.183333	0	0	0	2
chr25	58013793	INDEL	AT/AT	A/A	16	AT/AT	10	AT/A	14,13	AT/A	24,5	0.827586	0.518519	0.309068	0	0	0	2
chr25	58013823	SNP	A/A	G/G	17	A/A	10	A/G	15,10	A/G	21,5	0.807692	0.6	0.207692	0	0	0	2
chr25	58013847	SNP	T/T	C/C	13	T/T	11	T/C	20,12	T/C	23,4	0.851852	0.625	0.226852	0	0	0	2
chr25	58013974	SNP	A/A	G/G	23	A/A	14	A/G	20,8	A/G	19,6	0.76	0.714286	0.0457143	0	0	0	2
chr25	58014281	SNP	C/C	T/T	26	C/C	10	C/T	13,17	C/T	28,7	0.8	0.433333	0.366667	0	0	0	2
chr25	58014285	SNP	G/G	C/C	25	G/G	10	G/C	14,17	G/C	27,7	0.794118	0.451613	0.342505	0	0	0	2
chr25	58015075	INDEL	G/G	GT/GT	13	G/G	10	G/GT	14,10	G/GT	33,4	0.891892	0.583333	0.308559	0	0	0	1
chr25	58015149	SNP	A/A	C/C	16	A/A	20	A/C	16,11	A/C	23,6	0.793103	0.592593	0.200511	0	0	0	1
chr25	58015401	SNP	A/A	C/C	17	A/A	12	A/C	14,12	A/C	25,6	0.806452	0.538462	0.26799	0	0	0	1
chr25	58015423	SNP	A/A	C/C	18	A/A	12	A/C	14,10	A/C	24,7	0.774194	0.583333	0.19086	0	0	0	1
chr25	58017025	SNP	C/C	T/T	34	C/C	17	C/T	13,3	C/T	23,7	0.766667	0.8125	-0.0458333	0	0	0	1
chr25	58018195	SNP	G/G	T/T	27	G/G	10	G/T	16,8	G/T	24,6	0.8	0.666667	0.133333	0	0	0	1
chr25	58018989	INDEL	GC/GC	G/G	32	GC/GC	11	GC/G	19,16	GC/G	42,10	0.807692	0.542857	0.264835	0	0	0	2
chr25	58018992	SNP	T/T	G/G	32	T/T	11	T/G	19,16	T/G	44,10	0.814815	0.542857	0.271958	0	0	0	2
chr25	58019254	SNP	T/T	A/A	35	T/T	11	T/A	33,16	T/A	34,5	0.871795	0.673469	0.198325	0	0	0	2
chr25	58019286	SNP	G/G	C/C	33	G/G	11	G/C	33,10	G/G	31	1	0.767442	0.232558	0	0	0	2
chr25	58019886	SNP	G/G	C/C	35	G/G	11	G/C	20,14	G/C	31,14	0.688889	0.588235	0.100654	0	0	0	2
chr25	58020553	SNP	G/G	C/C	37	G/G	11	G/C	14,10	G/C	23,4	0.851852	0.583333	0.268519	0	1	0	1
chr25	58020847	SNP	T/T	A/A	26	T/T	10	T/A	19,6	T/A	30,5	0.857143	0.76	0.0971429	0	0	0	3
chr25	58021610	INDEL	A/A	ATTGCCTTG/ATTGCCTTG	20	A/A	10	A/ATTGCCTTG	22,10	A/ATTGCCTTG	21,4	0.84	0.6875	0.1525	0	0	0	3
chr25	58022190	INDEL	AT/AT	A/A	18	AT/AT	13	AT/A	18,12	AT/A	24,6	0.8	0.6	0.2	0	0	0	3
chr25	58022254	SNP	G/G	A/A	18	G/G	10	G/A	25,8	G/A	29,9	0.763158	0.757576	0.00558214	0	0	0	3
chr25	58022388	INDEL	TTTGTTTTAA/TTTGTTTTAA	T/T	18	TTTGTTTTAA/TTTGTTTTAA	10	TTTGTTTTAA/T	10,11	TTTGTTTTAA/T	36,6	0.857143	0.47619	0.380952	0	0	0	3
chr25	58022816	SNP	C/C	T/T	15	C/C	12	C/T	17,5	C/T	24,10	0.705882	0.772727	-0.0668449	0	0	0	3
chr25	58022869	SNP	G/G	A/A	12	G/G	14	G/A	22,8	G/A	17,9	0.653846	0.733333	-0.0794872	0	0	0	3
chr25	58023998	SNP	G/G	A/A	26	G/G	12	G/A	19,12	G/A	28,7	0.8	0.612903	0.187097	0	1	0	1
chr25	58025046	SNP	G/G	T/T	35	G/G	12	G/T	26,12	G/T	19,5	0.791667	0.684211	0.107456	0	1	0	2
chr25	58025794	SNP	C/C	T/T	40	C/C	13	C/T	23,8	C/T	32,12	0.727273	0.741935	-0.0146628	0	1	0	2
chr25	58025861	SNP	A/A	C/C	40	A/A	19	A/C	17,6	A/C	31,10	0.756098	0.73913	0.0169671	0	1	0	2
chr25	58026507	SNP	C/C	T/T	33	C/C	13	C/T	22,11	C/T	19,12	0.612903	0.666667	-0.0537634	0	1	0	1
chr25	58027009	SNP	T/T	C/C	23	T/T	14	T/C	18,15	T/C	23,5	0.821429	0.545455	0.275974	0	0	0	3
chr25	58027461	SNP	A/A	G/G	41	A/A	23	A/G	18,4	A/G	26,9	0.742857	0.818182	-0.0753247	0	0	0	3
chr25	58027783	SNP	C/C	T/T	39	C/C	10	C/T	15,6	C/T	29,8	0.783784	0.714286	0.0694981	0	0	0	3
chr25	58028358	SNP	T/T	C/C	13	T/T	10	T/C	25,7	T/C	27,12	0.692308	0.78125	-0.0889423	0	0	0	3
chr25	58029236	SNP	G/G	T/T	34	G/G	10	G/T	20,12	G/T	24,8	0.75	0.625	0.125	0	0	0	3
chr25	58029348	SNP	C/C	T/T	42	C/C	10	C/T	14,10	C/T	26,11	0.702703	0.583333	0.119369	0	0	0	3
chr25	58029548	INDEL	A/A	AAGAT/AAGAT	33	A/A	21	A/AAGAT	23,16	A/AAGAT	25,10	0.714286	0.589744	0.124542	0	0	0	3
chr25	58031832	SNP	C/C	T/T	24	C/C	14	C/T	11,8	C/T	28,9	0.756757	0.578947	0.177809	0	0	1	2
chr25	58033856	SNP	C/C	A/A	23	C/C	10	C/A	19,15	C/A	26,6	0.8125	0.558824	0.253676	0	0	0	3
chr25	58034129	SNP	G/G	A/A	31	G/G	10	G/A	18,9	G/A	25,8	0.757576	0.666667	0.0909091	0	0	0	3
chr25	58034359	SNP	T/T	C/C	26	T/T	12	T/C	15,7	T/C	24,5	0.827586	0.681818	0.145768	0	0	0	3
chr25	58034706	INDEL	C/C	CT/CT	34	C/C	14	C/CT	19,6	C/CT	25,6	0.806452	0.76	0.0464516	0	0	0	3
chr25	58035371	SNP	T/T	C/C	31	T/T	10	T/C	22,10	T/C	23,13	0.638889	0.6875	-0.0486111	0	0	0	3
chr25	58035861	SNP	A/A	G/G	11	A/A	11	A/G	17,8	A/G	20,7	0.740741	0.68	0.0607407	0	0	0	3
chr25	58036688	SNP	T/T	A/A	19	T/T	10	T/A	17,12	T/A	27,7	0.794118	0.586207	0.207911	0	0	0	3
chr25	58038145	SNP	A/A	C/C	20	A/A	10	A/C	14,9	A/C	31,7	0.815789	0.608696	0.207094	0	1	0	1
chr25	58040444	SNP	T/T	A/A	38	T/T	13	T/A	23,8	T/A	25,9	0.735294	0.741935	-0.00664137	0	0	0	5
chr25	58040834	SNP	C/C	T/T	23	C/C	11	C/T	15,7	C/T	27,7	0.794118	0.681818	0.112299	0	0	0	5
chr25	58041929	SNP	A/A	G/G	21	A/A	16	A/G	12,5	A/G	22,4	0.846154	0.705882	0.140271	0	1	0	4
chr25	58045098	SNP	A/A	G/G	30	A/A	11	A/G	10,12	A/G	26,7	0.787879	0.454545	0.333333	0	0	0	7
chr25	58046994	INDEL	AT/AT	A/A	27	AT/AT	10	AT/A	13,6	AT/AT	29	1	0.684211	0.315789	0	0	0	7
chr25	58052731	SNP	C/C	A/A	35	C/C	14	C/A	13,8	C/A	31,16	0.659574	0.619048	0.0405268	0	0	0	4
chr25	58052991	SNP	A/A	T/T	18	A/A	13	A/T	15,7	A/T	33,9	0.785714	0.681818	0.103896	0	0	0	4
chr25	58053336	SNP	C/C	T/T	37	C/C	18	C/T	18,11	C/T	34,12	0.73913	0.62069	0.118441	0	1	0	3
chr25	58053412	SNP	A/A	T/T	32	A/A	13	A/T	18,11	A/T	21,9	0.7	0.62069	0.0793103	0	0	0	4
chr25	58056178	SNP	C/C	T/T	29	C/C	14	C/T	18,8	C/T	35,12	0.744681	0.692308	0.0523732	0	0	0	6
chr25	58056400	SNP	A/A	T/T	26	A/A	13	A/T	15,11	A/T	30,11	0.731707	0.576923	0.154784	0	1	0	5
chr25	58056650	SNP	C/C	G/G	41	C/C	14	C/G	12,10	C/G	22,7	0.758621	0.545455	0.213166	0	1	0	5
chr25	58057689	SNP	G/G	T/T	28	G/G	10	G/T	15,8	G/T	21,7	0.75	0.652174	0.0978261	0	0	0	7
chr25	58057954	SNP	C/C	G/G	29	C/C	13	C/G	17,8	C/G	26,9	0.742857	0.68	0.0628571	0	0	0	7
chr25	58062212	SNP	A/A	G/G	25	A/A	12	A/G	10,7	A/G	10,5	0.666667	0.588235	0.0784314	0	0	0	5
chr25	58062325	SNP	C/C	T/T	16	C/C	11	C/T	16,9	C/T	12,8	0.6	0.64	-0.04	0	0	0	5
chr25	58062333	SNP	A/A	G/G	15	A/A	12	A/G	15,8	A/G	15,7	0.681818	0.652174	0.0296443	0	0	0	5
chr25	58062832	SNP	G/G	T/T	38	G/G	16	G/T	14,14	G/T	37,8	0.822222	0.5	0.322222	0	0	0	5
chr25	58063067	SNP	C/C	T/T	42	C/C	12	C/T	16,11	C/T	29,11	0.725	0.592593	0.132407	0	0	0	5
chr25	58063687	SNP	A/A	G/G	29	A/A	10	A/G	16,12	A/G	27,6	0.818182	0.571429	0.246753	0	0	0	5
chr25	58063867	SNP	T/T	C/C	34	T/T	12	T/C	14,11	T/C	22,7	0.758621	0.56	0.198621	0	0	0	5
chr25	58063892	SNP	C/C	T/T	38	C/C	15	C/T	12,12	C/T	27,9	0.75	0.5	0.25	0	0	0	5
chr25	58064293	SNP	G/G	A/A	37	G/G	19	G/A	18,10	G/A	27,10	0.72973	0.642857	0.0868726	0	0	0	5
chr25	58064368	SNP	A/A	G/G	41	A/A	12	A/G	14,15	A/G	26,8	0.764706	0.482759	0.281947	0	0	0	5
chr25	58064657	SNP	C/C	T/T	54	C/C	13	C/T	16,10	C/T	25,8	0.757576	0.615385	0.142191	0	0	0	5
chr25	58064789	SNP	T/T	C/C	49	T/T	10	T/C	8,10	T/C	30,7	0.810811	0.444444	0.366366	0	0	0	5
chr25	58064983	SNP	C/C	A/A	52	C/C	15	C/A	13,9	C/A	24,4	0.857143	0.590909	0.266234	0	0	0	5
chr25	58065007	SNP	T/T	C/C	46	T/T	10	T/C	12,10	T/C	27,6	0.818182	0.545455	0.272727	0	0	0	5
chr25	58065103	SNP	A/A	C/C	45	A/A	13	A/C	14,9	A/C	27,9	0.75	0.608696	0.141304	0	0	0	5
chr25	58065398	SNP	A/A	T/T	14	A/A	10	A/T	17,8	A/T	20,5	0.8	0.68	0.12	0	0	0	1
chr25	58065570	SNP	C/C	T/T	11	C/C	13	C/T	17,5	C/T	25,8	0.757576	0.772727	-0.0151515	0	0	0	1
chr25	58068022	SNP	A/A	G/G	18	A/A	13	A/G	15,11	A/G	28,7	0.8	0.576923	0.223077	0	0	0	1
chr25	58069031	SNP	G/G	A/A	27	G/G	15	G/A	12,13	G/A	31,4	0.885714	0.48	0.405714	0	0	0	1
chr25	58069516	SNP	T/T	C/C	19	T/T	11	T/C	19,9	T/C	30,6	0.833333	0.678571	0.154762	0	0	0	1
chr25	58069574	SNP	G/G	A/A	21	G/G	10	G/A	17,9	G/A	32,7	0.820513	0.653846	0.166667	0	0	0	1
chr25	58069699	SNP	A/A	T/T	32	A/A	10	A/T	21,5	A/T	26,10	0.722222	0.807692	-0.0854701	0	0	0	1
chr25	58069776	SNP	T/T	C/C	41	T/T	11	T/C	15,9	T/C	25,8	0.757576	0.625	0.132576	0	0	0	1
chr25	58070486	SNP	A/A	T/T	15	A/A	11	A/T	13,16	A/T	23,6	0.793103	0.448276	0.344828	0	0	0	1
chr25	58070553	SNP	A/A	C/C	15	A/A	13	A/C	14,15	A/C	19,8	0.703704	0.482759	0.220945	0	0	0	1
chr25	58070580	SNP	C/C	T/T	20	C/C	15	C/T	14,17	C/T	22,7	0.758621	0.451613	0.307008	0	0	0	1
chr25	58070998	SNP	A/A	G/G	35	A/A	10	A/G	20,12	A/G	26,5	0.83871	0.625	0.21371	0	0	0	1
chr25	58071349	SNP	T/T	C/C	49	T/T	10	T/C	12,6	T/C	29,8	0.783784	0.666667	0.117117	0	0	0	1
chr25	58071541	SNP	A/A	C/C	45	A/A	13	A/C	14,6	A/C	23,8	0.741935	0.7	0.0419355	0	0	0	1
chr25	58071568	SNP	T/T	C/C	44	T/T	10	T/C	14,8	T/C	25,8	0.757576	0.636364	0.121212	0	0	0	1
chr25	58071856	SNP	G/G	A/A	22	G/G	10	G/A	15,4	G/A	29,5	0.852941	0.789474	0.0634675	0	0	0	1
chr25	58071857	SNP	A/A	G/G	22	A/A	10	A/G	15,4	A/G	29,5	0.852941	0.789474	0.0634675	0	0	0	1
chr25	58074111	SNP	A/A	T/T	25	A/A	11	A/T	20,10	A/T	19,10	0.655172	0.666667	-0.0114943	0	0	0	1
chr25	58074134	INDEL	TG/TG	T/T	28	TG/TG	12	TG/T	16,10	TG/T	20,12	0.625	0.615385	0.00961538	0	0	0	1
chr25	58074386	SNP	T/T	C/C	41	T/T	13	T/C	14,10	T/C	27,5	0.84375	0.583333	0.260417	0	0	0	1
chr25	58074489	SNP	A/A	G/G	41	A/A	12	A/G	14,6	A/G	22,5	0.814815	0.7	0.114815	0	0	0	1
chr25	58074590	SNP	G/G	A/A	38	G/G	11	G/A	14,7	G/A	20,4	0.833333	0.666667	0.166667	0	0	0	1
chr25	58076860	SNP	C/C	T/T	26	C/C	12	C/T	23,7	C/T	27,6	0.818182	0.766667	0.0515152	0	0	0	1
chr25	58076861	SNP	C/C	A/A	26	C/C	12	C/A	23,7	C/A	27,6	0.818182	0.766667	0.0515152	0	0	0	1
chr25	58077112	SNP	G/G	A/A	31	G/G	10	G/A	24,5	G/A	31,7	0.815789	0.827586	-0.0117967	0	0	0	1
chr25	58077145	SNP	A/A	G/G	29	A/A	11	A/G	22,6	A/G	29,7	0.805556	0.785714	0.0198413	0	0	0	1
chr25	58077541	SNP	T/T	C/C	31	T/T	12	T/C	16,7	T/C	28,7	0.8	0.695652	0.104348	0	0	0	1
chr25	58077698	SNP	C/C	T/T	36	C/C	11	C/T	20,8	C/C	42	1	0.714286	0.285714	0	0	0	1
chr25	58077955	SNP	G/G	A/A	35	G/G	10	G/A	19,10	G/A	31,8	0.794872	0.655172	0.139699	0	0	0	1
chr25	58078300	SNP	C/C	T/T	41	C/C	11	C/T	20,8	C/C	27	1	0.714286	0.285714	0	0	0	1
chr25	58078896	INDEL	AT/AT	A/A	28	AT/AT	10	AT/A	19,9	AT/A	21,4	0.84	0.678571	0.161429	0	0	0	1
chr25	58079076	SNP	T/T	C/C	19	T/T	13	T/C	16,13	T/C	24,4	0.857143	0.551724	0.305419	0	0	0	1
chr25	58106411	INDEL	AT/AT	A/A	10	AT/AT	11	AT/A	15,6	AT/A	24,10	0.705882	0.714286	-0.00840336	0	0	0	5
chr25	58112550	SNP	C/C	T/T	35	C/C	10	C/T	18,11	C/T	27,8	0.771429	0.62069	0.150739	0	0	4	0
chr25	58113099	SNP	T/T	G/G	25	T/T	12	T/G	18,8	T/G	22,5	0.814815	0.692308	0.122507	0	4	0	0
chr25	58115478	INDEL	C/C	CT/CT	26	C/C	12	C/CT	19,11	C/CT	34,5	0.871795	0.633333	0.238462	0	0	0	5
chr25	58115846	SNP	A/A	T/T	41	A/A	12	A/T	16,12	A/T	42,6	0.875	0.571429	0.303571	0	0	0	5
chr25	58115859	SNP	A/A	C/C	39	A/A	12	A/C	17,11	A/C	39,5	0.886364	0.607143	0.279221	0	0	0	5
chr25	58115860	SNP	G/G	A/A	39	G/G	12	G/A	17,11	G/A	40,5	0.888889	0.607143	0.281746	0	0	0	5
chr25	58117863	SNP	A/A	G/G	31	A/A	11	A/G	21,9	A/G	24,12	0.666667	0.7	-0.0333333	0	0	0	5
chr25	58118065	SNP	T/T	C/C	23	T/T	10	T/C	18,9	T/C	25,7	0.78125	0.666667	0.114583	0	0	0	5
chr25	58120523	SNP	T/T	G/G	39	T/T	13	T/G	20,7	T/G	19,9	0.678571	0.740741	-0.0621693	0	0	0	6
chr25	58122384	SNP	C/C	T/T	33	C/C	12	C/T	20,10	C/C	26	1	0.666667	0.333333	0	0	0	6
chr25	58122574	SNP	G/G	A/A	30	G/G	11	G/A	19,11	G/G	20	1	0.633333	0.366667	0	0	0	6
chr25	58122799	SNP	C/C	T/T	34	C/C	13	C/T	18,8	C/T	23,5	0.821429	0.692308	0.129121	0	0	0	6
chr25	58122978	SNP	T/T	G/G	31	T/T	11	T/G	17,9	T/G	25,5	0.833333	0.653846	0.179487	0	0	0	6
chr25	58123885	SNP	A/A	G/G	28	A/A	11	A/G	28,15	A/G	24,7	0.774194	0.651163	0.123031	0	0	0	8
chr25	58123908	INDEL	TAAG/TAAG	T/T	25	TAAG/TAAG	12	TAAG/T	22,9	TAAG/T	24,5	0.827586	0.709677	0.117909	0	0	0	8
chr25	58124095	SNP	A/A	C/C	32	A/A	11	A/C	19,7	A/C	31,15	0.673913	0.730769	-0.0568562	0	0	0	4
chr25	58124132	SNP	C/C	A/A	34	C/C	14	C/A	12,8	C/A	24,12	0.666667	0.6	0.0666667	0	0	0	4
chr25	58124710	INDEL	C/C	CTCT/CTCT	30	C/C	10	C/CTCT	12,3	C/CTCT	26,3	0.896552	0.8	0.0965517	0	0	0	4
chr25	58124782	SNP	C/C	T/T	35	C/C	15	C/T	16,3	C/C	38	1	0.842105	0.157895	0	0	0	4
chr25	58124786	SNP	A/A	G/G	36	A/A	15	A/G	15,3	A/A	40	1	0.833333	0.166667	0	0	1	4
chr25	58124927	SNP	T/T	C/C	39	T/T	11	T/C	11,5	T/C	21,8	0.724138	0.6875	0.0366379	0	0	0	4
chr25	58124943	SNP	A/A	G/G	39	A/A	10	A/G	12,5	A/G	20,8	0.714286	0.705882	0.00840336	0	0	0	4
chr25	58125890	INDEL	CA/CA	C/C	33	CA/CA	11	CA/C	24,11	CA/C	28,10	0.736842	0.685714	0.0511278	0	0	0	4
chr25	58126410	SNP	G/G	T/T	10	G/G	12	G/T	19,7	G/T	28,5	0.848485	0.730769	0.117716	0	0	0	4
chr25	58127360	INDEL	C/C	CG/CG	17	C/C	10	C/CG	21,10	C/CG	23,7	0.766667	0.677419	0.0892473	0	0	0	4
chr25	58135728	SNP	A/A	G/G	22	A/A	14	A/G	18,9	A/G	27,5	0.84375	0.666667	0.177083	0	0	0	1
chr25	58135930	SNP	C/C	G/G	24	C/C	10	C/G	23,15	C/G	30,7	0.810811	0.605263	0.205548	0	0	0	1
chr25	58136204	SNP	A/A	G/G	46	A/A	12	A/G	12,7	A/G	20,4	0.833333	0.631579	0.201754	0	0	0	1
chr25	58136268	SNP	C/C	G/G	37	C/C	14	C/G	12,8	C/G	23,4	0.851852	0.6	0.251852	0	0	0	1
chr25	58136320	SNP	A/A	G/G	36	A/A	16	A/G	15,9	A/G	34,5	0.871795	0.625	0.246795	0	0	0	1
chr25	58136413	SNP	T/T	C/C	26	T/T	11	T/C	12,6	T/C	29,6	0.828571	0.666667	0.161905	0	0	0	1
chr25	58137566	INDEL	C/C	CT/CT	26	C/C	11	C/CT	17,7	C/C	23	1	0.708333	0.291667	0	0	0	1
chr25	58137949	SNP	A/A	T/T	40	A/A	11	A/T	14,15	A/T	25,6	0.806452	0.482759	0.323693	0	0	0	1
chr25	58138056	SNP	G/G	A/A	42	G/G	10	G/A	15,16	G/A	31,4	0.885714	0.483871	0.401843	0	0	0	1
chr25	58138614	INDEL	A/A	AT/AT	26	A/A	10	A/AT	12,14	A/AT	24,5	0.827586	0.461538	0.366048	0	0	0	1
chr25	58144698	SNP	C/C	A/A	23	C/C	10	C/A	17,10	C/A	20,3	0.869565	0.62963	0.239936	0	0	0	2
chr25	58144699	SNP	C/C	A/A	23	C/C	10	C/A	17,10	C/A	20,3	0.869565	0.62963	0.239936	0	0	0	2
chr25	58144704	SNP	G/G	T/T	25	G/G	10	G/T	16,10	G/T	21,3	0.875	0.615385	0.259615	0	0	0	2
chr25	58145111	INDEL	A/A	AT/AT	31	A/A	12	A/AT	16,11	A/AT	18,7	0.72	0.592593	0.127407	0	0	0	2
chr25	58148974	SNP	T/T	A/A	20	T/T	11	T/A	15,13	T/A	20,3	0.869565	0.535714	0.333851	0	0	0	3
chr25	58149186	SNP	C/C	G/G	14	C/C	13	C/G	15,16	C/G	19,10	0.655172	0.483871	0.171301	0	0	0	3
chr25	58151338	SNP	A/A	G/G	13	A/A	12	A/G	12,12	A/G	21,8	0.724138	0.5	0.224138	0	0	0	3
chr25	58151895	SNP	A/A	G/G	16	A/A	12	A/G	11,12	A/G	20,11	0.645161	0.478261	0.1669	0	0	0	3
chr25	58152305	SNP	A/A	G/G	18	A/A	11	A/G	16,10	A/G	17,14	0.548387	0.615385	-0.0669975	0	0	0	3
chr25	58152347	SNP	T/T	C/C	19	T/T	10	T/C	14,12	T/C	18,10	0.642857	0.538462	0.104396	0	0	0	3
chr25	58152700	SNP	A/A	C/C	21	A/A	11	A/C	28,8	A/C	30,6	0.833333	0.777778	0.0555556	0	0	0	2
chr25	58152972	SNP	A/A	G/G	29	A/A	17	A/G	21,7	A/G	35,4	0.897436	0.75	0.147436	0	0	0	2
chr25	58154613	INDEL	T/T	TG/TG	34	T/T	11	T/TG	16,16	T/TG	19,3	0.863636	0.5	0.363636	0	0	0	2
chr25	58154978	SNP	C/C	T/T	36	C/C	15	C/T	19,11	C/T	26,4	0.866667	0.633333	0.233333	0	0	0	2
chr25	58155119	SNP	G/G	T/T	36	G/G	15	G/T	12,10	G/T	26,7	0.787879	0.545455	0.242424	0	0	0	2
chr25	58155534	SNP	A/A	G/G	25	A/A	10	A/G	15,8	A/G	23,4	0.851852	0.652174	0.199678	0	0	0	2
chr25	58156338	SNP	A/A	C/C	32	A/A	10	A/C	18,11	A/C	25,15	0.625	0.62069	0.00431034	0	0	0	2
chr25	58156648	SNP	A/A	C/C	20	A/A	12	A/C	11,7	A/C	23,13	0.638889	0.611111	0.0277778	0	0	0	2
chr25	58156689	INDEL	A/A	AC/AC	18	A/A	11	A/AC	9,4	A/AC	24,8	0.75	0.692308	0.0576923	0	0	0	2
chr25	58156691	SNP	T/T	A/A	18	T/T	11	T/A	9,4	T/A	24,8	0.75	0.692308	0.0576923	0	0	0	2
chr25	58156692	SNP	T/T	A/A	18	T/T	11	T/A	9,4	T/A	25,9	0.735294	0.692308	0.0429864	0	0	0	2
chr25	58156707	SNP	C/C	T/T	22	C/C	11	C/T	11,5	C/T	28,8	0.777778	0.6875	0.0902778	0	0	0	2
chr25	58156708	SNP	T/T	C/C	22	T/T	11	T/C	11,5	T/C	28,8	0.777778	0.6875	0.0902778	0	0	0	2
chr25	58156733	SNP	A/A	T/T	26	A/A	10	A/T	13,6	A/T	28,6	0.823529	0.684211	0.139319	0	0	0	2
chr25	58156739	SNP	T/T	C/C	26	T/T	10	T/C	13,6	T/C	27,6	0.818182	0.684211	0.133971	0	0	0	2
chr25	58156817	SNP	A/A	G/G	29	A/A	12	A/G	12,4	A/G	25,6	0.806452	0.75	0.0564516	0	0	0	2
chr25	58157008	SNP	T/T	C/C	37	T/T	11	T/C	13,6	T/C	24,9	0.727273	0.684211	0.0430622	0	0	0	2
chr25	58157059	SNP	C/C	G/G	41	C/C	12	C/G	12,3	C/G	26,10	0.722222	0.8	-0.0777778	0	0	0	2
chr25	58158148	SNP	C/C	T/T	34	C/C	11	C/T	9,8	C/T	20,4	0.833333	0.529412	0.303922	0	0	0	2
chr25	58158424	SNP	T/T	C/C	27	T/T	14	T/C	13,12	T/C	26,3	0.896552	0.52	0.376552	0	0	0	2
chr25	58158425	SNP	T/T	C/C	27	T/T	14	T/C	15,10	T/C	26,2	0.928571	0.6	0.328571	0	0	0	2
chr25	58158536	SNP	G/G	A/A	20	G/G	11	G/A	12,11	G/A	27,4	0.870968	0.521739	0.349229	0	0	0	2
chr25	58158787	SNP	G/G	A/A	25	G/G	11	G/A	15,7	G/A	24,13	0.648649	0.681818	-0.0331695	0	0	0	2
chr25	58158789	SNP	G/G	A/A	26	G/G	11	G/A	13,10	G/A	25,14	0.641026	0.565217	0.0758082	0	0	0	2
chr25	58159196	SNP	C/C	T/T	33	C/C	13	C/T	19,9	C/T	31,6	0.837838	0.678571	0.159266	0	0	0	2
chr25	58159391	INDEL	AT/AT	A/A	26	AT/AT	12	AT/A	13,10	AT/A	23,7	0.766667	0.565217	0.201449	0	0	0	2
chr25	58160006	INDEL	CGT/CGT	C/C	12	CGT/CGT	12	CGT/C	11,11	CGT/C	13,6	0.684211	0.5	0.184211	0	0	0	1
chr25	58160020	SNP	T/T	C/C	12	T/T	11	T/C	11,12	T/C	13,6	0.684211	0.478261	0.20595	0	0	0	1
chr25	58160070	SNP	T/T	C/C	16	T/T	18	T/C	10,11	T/C	15,6	0.714286	0.47619	0.238095	0	0	0	1
chr25	58160125	SNP	C/C	T/T	20	C/C	17	C/T	7,12	C/T	20,7	0.740741	0.368421	0.37232	0	0	0	1
chr25	58160132	SNP	T/T	C/C	22	T/T	19	T/C	8,11	T/C	19,8	0.703704	0.421053	0.282651	0	0	0	1
chr25	58160151	SNP	T/T	G/G	24	T/T	17	T/G	7,12	T/G	22,9	0.709677	0.368421	0.341256	0	0	0	1
chr25	58160230	SNP	T/T	A/A	32	T/T	15	T/A	8,10	T/A	22,11	0.666667	0.444444	0.222222	0	0	0	1
chr25	58160304	SNP	C/C	G/G	37	C/C	15	C/G	8,6	C/G	26,8	0.764706	0.571429	0.193277	0	0	0	1
chr25	58163636	SNP	T/T	G/G	27	T/T	10	T/G	10,5	T/G	18,6	0.75	0.666667	0.0833333	0	0	0	1
chr25	58163672	SNP	T/T	C/C	31	T/T	11	T/C	10,4	T/C	24,3	0.888889	0.714286	0.174603	0	0	0	1
chr25	58167935	INDEL	G/G	GA/GA	17	G/G	10	G/GA	14,7	G/GA	19,4	0.826087	0.666667	0.15942	0	0	0	4
chr25	58168040	INDEL	TC/TC	T/T	16	TC/TC	10	TC/T	17,4	TC/T	28,3	0.903226	0.809524	0.093702	0	0	0	4
chr25	58168124	SNP	C/C	T/T	11	C/C	17	C/T	17,5	C/T	25,4	0.862069	0.772727	0.0893417	0	0	0	4
chr25	58168126	SNP	A/A	T/T	11	A/A	17	A/T	18,5	A/T	25,5	0.833333	0.782609	0.0507246	0	0	0	4
chr25	58168254	SNP	A/A	G/G	13	A/A	17	A/G	17,13	A/G	26,6	0.8125	0.566667	0.245833	0	0	0	4
chr25	58168514	SNP	A/A	G/G	28	A/A	14	A/G	24,13	A/G	25,10	0.714286	0.648649	0.0656371	0	0	0	4
chr25	58168628	SNP	T/T	G/G	44	T/T	15	T/G	23,17	T/G	23,7	0.766667	0.575	0.191667	0	0	0	4
chr25	58168687	SNP	G/G	T/T	38	G/G	18	G/T	21,17	G/T	26,7	0.787879	0.552632	0.235247	0	0	0	4
chr25	58168753	INDEL	G/G	GA/GA	31	G/G	17	G/GA	15,14	G/GA	30,14	0.681818	0.517241	0.164577	0	0	0	4
chr25	58168820	SNP	A/A	T/T	31	A/A	14	A/T	18,20	A/T	32,17	0.653061	0.473684	0.179377	0	0	0	4
chr25	58169023	SNP	G/G	A/A	19	G/G	12	G/A	14,14	G/A	28,10	0.736842	0.5	0.236842	0	0	0	4
chr25	58169114	INDEL	A/A	AT/AT	17	A/A	13	A/AT	15,7	A/AT	26,14	0.65	0.681818	-0.0318182	0	0	0	4
chr25	58169206	INDEL	G/G	GA/GA	21	G/G	13	G/GA	16,9	G/G	31	1	0.64	0.36	0	0	0	4
chr25	58170197	SNP	A/A	G/G	20	A/A	12	A/G	17,12	A/G	18,2	0.9	0.586207	0.313793	0	2	0	1
chr25	58173023	SNP	A/A	T/T	30	A/A	11	A/T	11,13	A/T	25,6	0.806452	0.458333	0.348118	0	0	1	2
chr25	58174533	SNP	T/T	A/A	33	T/T	12	T/A	19,7	T/A	26,8	0.764706	0.730769	0.0339367	0	0	0	4
chr25	58175046	INDEL	G/G	GTA/GTA	15	G/G	12	G/GTA	18,3	G/GTA	26,3	0.896552	0.857143	0.0394089	0	0	0	5
chr25	58175267	SNP	A/A	G/G	20	A/A	12	A/G	17,2	A/G	12,5	0.705882	0.894737	-0.188854	0	0	0	5
chr25	58176053	SNP	G/G	A/A	20	G/G	15	G/A	20,7	G/A	27,13	0.675	0.740741	-0.0657407	0	0	0	5
chr25	58179933	INDEL	CA/CA	C/C	30	CA/CA	13	CA/C	20,12	CA/C	18,9	0.666667	0.625	0.0416667	0	0	0	2
chr25	58186103	SNP	G/G	C/C	15	G/G	15	G/C	15,12	G/C	20,3	0.869565	0.555556	0.31401	0	0	0	3
chr25	58186111	SNP	A/A	G/G	15	A/A	14	A/G	14,11	A/G	20,3	0.869565	0.56	0.309565	0	0	0	3
chr25	58187284	INDEL	TG/TG	T/T	24	TG/TG	11	TG/T	23,8	TG/T	22,3	0.88	0.741935	0.138065	0	0	0	2
chr25	58189107	SNP	A/A	G/G	32	A/A	10	A/G	21,21	A/G	25,7	0.78125	0.5	0.28125	0	0	0	2
chr25	58189148	SNP	A/A	T/T	33	A/A	10	A/T	23,17	A/T	24,8	0.75	0.575	0.175	0	0	0	2
chr25	58189725	SNP	G/G	C/C	18	G/G	13	G/C	12,6	G/C	14,10	0.583333	0.666667	-0.0833333	0	0	0	2
chr25	58189726	SNP	T/T	A/A	18	T/T	13	T/A	12,6	T/A	14,10	0.583333	0.666667	-0.0833333	0	0	0	2
chr25	58192520	SNP	A/A	G/G	14	A/A	15	A/G	13,10	A/G	28,6	0.823529	0.565217	0.258312	0	0	0	2
chr25	58192565	INDEL	AT/AT	A/A	19	AT/AT	13	AT/A	14,6	AT/A	24,6	0.8	0.7	0.1	0	0	0	2
chr25	58193871	SNP	G/G	A/A	36	G/G	11	G/A	15,8	G/A	25,15	0.625	0.652174	-0.0271739	0	0	0	2
chr25	58195667	SNP	C/C	T/T	24	C/C	10	C/T	23,8	C/T	25,6	0.806452	0.741935	0.0645161	0	0	0	3
chr25	58195698	SNP	G/G	A/A	23	G/G	10	G/A	22,8	G/A	21,5	0.807692	0.733333	0.074359	0	0	0	3
chr25	58195872	SNP	C/C	A/A	31	C/C	12	C/A	19,6	C/A	19,2	0.904762	0.76	0.144762	0	0	0	3
chr25	58196010	SNP	G/G	A/A	32	G/G	13	G/A	16,10	G/A	27,5	0.84375	0.615385	0.228365	0	0	0	2
chr25	58196061	SNP	G/G	T/T	35	G/G	13	G/T	17,7	G/T	27,5	0.84375	0.708333	0.135417	0	0	0	2
chr25	58196114	SNP	G/G	A/A	41	G/G	13	G/A	12,9	G/A	26,4	0.866667	0.571429	0.295238	0	0	0	2
chr25	58196249	SNP	T/T	C/C	30	T/T	11	T/C	9,14	T/C	26,5	0.83871	0.391304	0.447405	0	0	0	2
chr25	58196447	SNP	A/A	C/C	28	A/A	11	A/C	11,14	A/C	27,8	0.771429	0.44	0.331429	0	0	0	2
chr25	58196547	SNP	T/T	C/C	38	T/T	13	T/C	12,11	T/C	29,8	0.783784	0.521739	0.262045	0	0	0	2
chr25	58196594	SNP	T/T	C/C	31	T/T	12	T/C	12,10	T/C	33,9	0.785714	0.545455	0.24026	0	0	0	2
chr25	58196699	SNP	C/C	A/A	32	C/C	12	C/A	11,12	C/A	27,13	0.675	0.478261	0.196739	0	0	0	2
chr25	58196829	SNP	G/G	T/T	25	G/G	11	G/T	11,7	G/T	27,12	0.692308	0.611111	0.0811966	0	0	0	2
chr25	58196986	SNP	T/T	C/C	29	T/T	13	T/C	12,10	T/C	28,9	0.756757	0.545455	0.211302	0	0	0	2
chr25	58197934	SNP	A/A	C/C	35	A/A	11	A/C	15,13	A/C	24,6	0.8	0.535714	0.264286	0	0	0	2
chr25	58198175	SNP	G/G	A/A	23	G/G	14	G/A	15,10	G/G	34	1	0.6	0.4	0	0	0	2
chr25	58198432	INDEL	C/C	CT/CT	29	C/C	11	C/CT	15,13	C/CT	27,7	0.794118	0.535714	0.258403	0	0	0	2
chr25	58199963	SNP	C/C	T/T	18	C/C	17	C/T	16,9	C/T	30,8	0.789474	0.64	0.149474	0	1	0	0
chr25	58199977	SNP	C/C	T/T	20	C/C	17	C/T	15,9	C/T	29,8	0.783784	0.625	0.158784	0	1	0	0
chr25	58200267	SNP	T/T	G/G	17	T/T	10	T/G	17,9	T/G	24,11	0.685714	0.653846	0.0318681	0	1	0	0
chr25	58203502	SNP	A/A	T/T	29	A/A	11	A/T	9,13	A/T	29,9	0.763158	0.409091	0.354067	0	0	0	3
chr25	58203607	SNP	C/C	T/T	29	C/C	14	C/T	20,11	C/T	30,8	0.789474	0.645161	0.144312	0	0	0	3
chr25	58203676	SNP	T/T	C/C	28	T/T	17	T/C	22,13	T/C	24,7	0.774194	0.628571	0.145622	0	0	0	3
chr25	58203765	INDEL	A/A	AT/AT	19	A/A	10	A/AT	18,11	A/AT	30,5	0.857143	0.62069	0.236453	0	0	0	3
chr25	58204154	SNP	T/T	C/C	22	T/T	12	T/C	13,16	T/C	34,7	0.829268	0.448276	0.380992	0	0	0	3
chr25	58204314	SNP	A/A	T/T	22	A/A	12	A/T	18,12	A/T	30,12	0.714286	0.6	0.114286	0	0	0	3
chr25	58204381	SNP	T/T	C/C	15	T/T	10	T/C	15,14	T/C	28,13	0.682927	0.517241	0.165685	0	0	0	3
chr25	58204382	SNP	A/A	C/C	15	A/A	10	A/C	15,14	A/C	28,13	0.682927	0.517241	0.165685	0	0	0	3
chr25	58204894	SNP	T/T	A/A	12	T/T	12	T/A	14,16	T/A	21,6	0.777778	0.466667	0.311111	0	0	0	3
chr25	58204935	SNP	A/A	T/T	13	A/A	11	A/T	15,11	A/T	24,6	0.8	0.576923	0.223077	0	0	0	3
chr25	58205328	INDEL	GACAATGTTTT/GACAATGTTTT	G/G	13	GACAATGTTTT/GACAATGTTTT	19	GACAATGTTTT/G	8,3	GACAATGTTTT/G	17,2	0.894737	0.727273	0.167464	0	0	0	3
chr25	58205340	INDEL	CG/CG	C/C	12	CG/CG	20	CG/C	8,3	CG/C	15,2	0.882353	0.727273	0.15508	0	0	0	3
chr25	58205560	SNP	G/G	C/C	20	G/G	11	G/C	14,8	G/C	21,3	0.875	0.636364	0.238636	0	0	0	3
chr25	58205788	SNP	A/A	G/G	14	A/A	11	A/G	20,7	A/G	23,6	0.793103	0.740741	0.0523627	0	0	0	3
chr25	58205835	INDEL	CAT/CAT	C/C	14	CAT/CAT	16	CAT/C	14,8	CAT/C	24,9	0.727273	0.636364	0.0909091	0	0	0	3
chr25	58205838	SNP	T/T	G/G	14	T/T	14	T/G	15,8	T/G	25,9	0.735294	0.652174	0.0831202	0	0	0	3
chr25	58205853	SNP	G/G	A/A	15	G/G	14	G/A	17,9	G/A	23,8	0.741935	0.653846	0.0880893	0	0	0	3
chr25	58205886	SNP	C/C	T/T	18	C/C	12	C/T	16,11	C/T	24,9	0.727273	0.592593	0.13468	0	0	0	3
chr25	58205903	SNP	C/C	T/T	20	C/C	15	C/T	20,9	C/T	24,10	0.705882	0.689655	0.0162272	0	0	0	3
chr25	58205911	SNP	T/T	C/C	19	T/T	14	T/C	19,13	T/C	23,10	0.69697	0.59375	0.10322	0	0	0	3
chr25	58205979	SNP	C/C	T/T	23	C/C	11	C/T	24,10	C/T	19,5	0.791667	0.705882	0.0857843	0	0	0	3
chr25	58206011	SNP	A/A	G/G	29	A/A	13	A/G	17,9	A/G	18,4	0.818182	0.653846	0.164336	0	0	0	3
chr25	58206107	SNP	G/G	A/A	28	G/G	10	G/A	11,5	G/A	18,3	0.857143	0.6875	0.169643	0	0	0	3
chr25	58206240	SNP	A/A	G/G	19	A/A	10	A/G	19,8	A/G	22,2	0.916667	0.703704	0.212963	0	0	0	3
chr25	58208313	INDEL	TTG/TTG	T/T	26	TTG/TTG	10	TTG/T	15,9	TTG/T	21,8	0.724138	0.625	0.0991379	0	0	0	2
chr25	58209356	SNP	C/C	T/T	39	C/C	11	C/T	24,31	C/T	28,9	0.756757	0.436364	0.320393	0	0	0	3
chr25	58212023	SNP	T/T	C/C	32	T/T	12	T/C	12,16	T/C	28,19	0.595745	0.428571	0.167173	0	0	0	4
chr25	58212191	SNP	A/A	T/T	43	A/A	12	A/T	27,13	A/T	34,14	0.708333	0.675	0.0333333	0	0	0	4
chr25	58212266	SNP	T/T	C/C	31	T/T	13	T/C	19,26	T/C	31,13	0.704545	0.422222	0.282323	0	0	0	4
chr25	58212578	INDEL	AC/AC	A/A	34	AC/AC	14	AC/A	17,29	AC/A	35,10	0.777778	0.369565	0.408213	0	0	0	4
chr25	58213746	SNP	G/G	C/C	24	G/G	14	G/C	24,27	G/C	35,21	0.625	0.470588	0.154412	0	1	0	3
chr25	58214851	SNP	C/C	A/A	25	C/C	13	C/A	10,20	C/A	16,16	0.5	0.333333	0.166667	0	0	0	6
chr25	58214992	SNP	T/T	C/C	22	T/T	18	T/C	13,19	T/C	20,15	0.571429	0.40625	0.165179	0	0	0	6
chr25	58215111	SNP	G/G	A/A	21	G/G	16	G/A	12,27	G/A	29,22	0.568627	0.307692	0.260935	0	0	0	6
chr25	58215122	SNP	A/A	G/G	20	A/A	17	A/G	10,28	A/G	29,20	0.591837	0.263158	0.328679	0	0	0	6
chr25	58215337	SNP	T/T	C/C	20	T/T	17	T/C	10,22	T/C	19,12	0.612903	0.3125	0.300403	0	0	0	6
chr25	58215345	SNP	G/G	A/A	18	G/G	17	G/A	9,23	G/A	18,11	0.62069	0.28125	0.33944	0	0	0	6
chr25	58215376	SNP	A/A	G/G	19	A/A	15	A/G	12,25	A/G	19,13	0.59375	0.324324	0.269426	0	0	0	6
chr25	58215381	INDEL	TAAA/TAAA	T/T	18	TAAA/TAAA	14	TAAA/T	14,24	TAAA/T	18,12	0.6	0.368421	0.231579	0	0	0	6
chr25	58215384	INDEL	A/A	ATT/ATT	18	A/A	15	A/ATT	14,23	A/ATT	18,12	0.6	0.378378	0.221622	0	0	0	6
chr25	58215449	INDEL	C/C	CT/CT	19	C/C	14	C/CT	15,24	C/CT	19,8	0.703704	0.384615	0.319088	0	0	0	6
chr25	58215582	SNP	C/C	T/T	25	C/C	14	C/T	14,29	C/T	32,18	0.64	0.325581	0.314419	0	0	0	6
chr25	58216256	SNP	G/G	A/A	24	G/G	11	G/A	17,28	G/A	33,20	0.622642	0.377778	0.244864	0	0	0	5
chr25	58217481	SNP	G/G	A/A	34	G/G	10	G/A	22,24	G/A	32,19	0.627451	0.478261	0.14919	0	1	0	3
chr25	58220232	SNP	C/C	T/T	26	C/C	10	C/T	20,30	C/T	26,12	0.684211	0.4	0.284211	0	0	0	2
chr25	58220569	SNP	T/T	C/C	24	T/T	10	T/C	15,15	T/C	28,10	0.736842	0.5	0.236842	0	0	0	2
chr25	58220944	SNP	A/A	G/G	35	A/A	14	A/G	9,24	A/G	27,22	0.55102	0.272727	0.278293	0	0	0	2
chr25	58221116	INDEL	TA/TA	T/T	39	TA/TA	12	TA/T	8,27	TA/T	29,14	0.674419	0.228571	0.445847	0	0	0	2
chr25	58221202	INDEL	TA/TA	T/T	37	TA/TA	13	TA/T	8,24	TA/T	33,11	0.75	0.25	0.5	0	0	0	2
chr25	58229375	SNP	T/T	A/A	22	T/T	13	T/A	19,22	T/A	26,20	0.565217	0.463415	0.101803	0	0	0	1
chr25	58229556	SNP	T/T	G/G	29	T/T	17	T/G	15,18	T/G	22,19	0.536585	0.454545	0.0820399	0	0	0	1
chr25	58229557	SNP	C/C	T/T	29	C/C	13	C/T	15,19	C/T	22,19	0.536585	0.441176	0.0954089	0	0	0	1
chr25	58229744	SNP	T/T	C/C	36	T/T	10	T/C	18,24	T/C	25,17	0.595238	0.428571	0.166667	0	0	0	1
chr25	58229767	SNP	C/C	T/T	34	C/C	10	C/T	21,26	C/T	26,12	0.684211	0.446809	0.237402	0	0	0	1
chr25	58230532	SNP	A/A	G/G	10	A/A	13	A/G	9,20	A/G	23,9	0.71875	0.310345	0.408405	0	0	0	1
chr25	58230776	INDEL	G/G	GA/GA	19	G/G	13	G/GA	7,18	G/GA	21,11	0.65625	0.28	0.37625	0	0	0	1
chr25	58230804	SNP	T/T	C/C	20	T/T	14	T/C	10,18	T/C	24,11	0.685714	0.357143	0.328571	0	0	0	1
chr25	58230822	SNP	C/C	T/T	21	C/C	15	C/T	22,10	C/T	32,6	0.842105	0.6875	0.154605	0	0	0	1
chr25	58230839	INDEL	TC/TC	T/T	22	TC/TC	15	TC/T	23,8	TC/T	35,5	0.875	0.741935	0.133065	0	0	0	1
chr25	58230891	SNP	A/A	G/G	21	A/A	12	A/G	12,17	A/G	24,13	0.648649	0.413793	0.234856	0	0	0	1
chr25	58230918	SNP	G/G	A/A	21	G/G	12	G/A	16,19	G/A	24,10	0.705882	0.457143	0.248739	0	0	0	1
chr25	58230934	SNP	T/T	G/G	21	T/T	10	T/G	15,18	T/G	24,10	0.705882	0.454545	0.251337	0	0	0	1
chr25	58231090	SNP	A/A	C/C	10	A/A	13	A/C	18,13	A/C	26,3	0.896552	0.580645	0.315907	0	0	0	1
chr25	58231407	SNP	C/C	T/T	17	C/C	10	C/T	27,3	C/C	34	1	0.9	0.1	0	0	0	1
chr25	58233282	SNP	T/T	C/C	37	T/T	14	T/C	15,30	T/C	22,14	0.611111	0.333333	0.277778	0	0	0	1
chr25	58233493	SNP	A/A	G/G	33	A/A	11	A/G	17,22	A/G	32,17	0.653061	0.435897	0.217164	0	0	0	1
chr25	58233546	SNP	T/T	C/C	33	T/T	14	T/C	16,19	T/C	30,12	0.714286	0.457143	0.257143	0	0	0	1
chr25	58233878	SNP	T/T	C/C	38	T/T	11	T/C	22,18	T/C	32,10	0.761905	0.55	0.211905	0	0	0	1
chr25	58233981	INDEL	AAACC/AAACC	A/A	27	AAACC/AAACC	11	AAACC/A	12,20	AAACC/A	20,9	0.689655	0.375	0.314655	0	0	0	1
chr25	58234129	SNP	A/A	G/G	33	A/A	14	A/G	17,21	A/G	22,15	0.594595	0.447368	0.147226	0	0	0	1
chr25	58234200	SNP	C/C	G/G	35	C/C	17	C/G	15,14	C/G	13,19	0.40625	0.517241	-0.110991	0	0	0	1
chr25	58234360	SNP	A/A	C/C	43	A/A	11	A/C	10,15	A/C	20,13	0.606061	0.4	0.206061	0	0	0	1
chr25	58234482	SNP	T/T	G/G	41	T/T	13	T/G	13,13	T/G	21,18	0.538462	0.5	0.0384615	0	0	0	1
chr25	58234887	SNP	G/G	A/A	38	G/G	11	G/A	16,16	G/A	29,12	0.707317	0.5	0.207317	0	0	0	1
chr25	58234917	SNP	C/C	T/T	31	C/C	12	C/T	17,17	C/T	30,10	0.75	0.5	0.25	0	0	0	1
chr25	58235342	SNP	C/C	T/T	39	C/C	13	C/T	14,19	C/T	28,12	0.7	0.424242	0.275758	0	0	0	1
chr25	58235574	SNP	A/A	G/G	30	A/A	15	A/G	13,17	A/G	24,17	0.585366	0.433333	0.152033	0	0	0	1
chr25	58235637	SNP	A/A	G/G	38	A/A	14	A/G	14,22	A/G	25,18	0.581395	0.388889	0.192506	0	0	0	1
chr25	58235768	SNP	T/T	C/C	39	T/T	15	T/C	19,16	T/C	20,18	0.526316	0.542857	-0.0165414	0	0	0	1
chr25	58236019	SNP	T/T	G/G	28	T/T	11	T/G	14,15	T/G	22,10	0.6875	0.482759	0.204741	0	0	0	1
chr25	58236123	SNP	C/C	T/T	33	C/C	12	C/T	21,8	C/T	29,12	0.707317	0.724138	-0.0168209	0	0	0	1
chr25	58236134	SNP	G/G	A/A	32	G/G	12	G/A	20,9	G/A	29,12	0.707317	0.689655	0.0176619	0	0	0	1
chr25	58236205	SNP	C/C	T/T	33	C/C	10	C/T	18,10	C/T	24,12	0.666667	0.642857	0.0238095	0	0	0	1
chr25	58236747	SNP	G/G	A/A	19	G/G	12	G/A	26,9	G/A	27,7	0.794118	0.742857	0.0512605	0	0	0	1
chr25	58236791	SNP	G/G	T/T	26	G/G	11	G/T	19,15	G/T	29,13	0.690476	0.558824	0.131653	0	0	0	1
chr25	58236819	SNP	C/C	G/G	27	C/C	15	C/G	17,17	C/G	30,16	0.652174	0.5	0.152174	0	0	0	1
chr25	58236866	SNP	A/A	G/G	21	A/A	14	A/G	21,20	A/G	29,15	0.659091	0.512195	0.146896	0	0	0	1
chr25	58236903	SNP	A/A	G/G	22	A/A	17	A/G	17,20	A/G	34,10	0.772727	0.459459	0.313268	0	0	0	1
chr25	58237126	SNP	C/C	T/T	28	C/C	11	C/T	18,18	C/T	32,17	0.653061	0.5	0.153061	0	0	0	2
chr25	58237139	SNP	C/C	T/T	27	C/C	11	C/T	29,6	C/T	36,8	0.818182	0.828571	-0.0103896	0	0	0	2
chr25	58237313	SNP	C/C	T/T	37	C/C	15	C/T	11,13	C/T	24,10	0.705882	0.458333	0.247549	0	0	0	2
chr25	58237823	SNP	G/G	A/A	36	G/G	13	G/A	17,12	G/A	21,12	0.636364	0.586207	0.0501567	0	0	0	2
chr25	58238024	SNP	T/T	C/C	44	T/T	10	T/C	9,14	T/C	15,11	0.576923	0.391304	0.185619	0	0	0	2
chr25	58238591	SNP	A/A	G/G	27	A/A	11	A/G	12,22	A/G	18,9	0.666667	0.352941	0.313725	0	0	0	2
chr25	58238676	SNP	A/A	G/G	28	A/A	11	A/G	5,21	A/G	28,6	0.823529	0.192308	0.631222	0	0	0	2
chr25	58238808	SNP	A/A	G/G	27	A/A	10	A/G	13,14	A/G	30,9	0.769231	0.481481	0.287749	0	0	0	2
chr25	58238818	SNP	A/A	G/G	27	A/A	10	A/G	14,13	A/G	30,8	0.789474	0.518519	0.270955	0	0	0	2
chr25	58239120	SNP	G/G	T/T	15	G/G	11	G/T	13,9	G/T	27,7	0.794118	0.590909	0.203209	0	0	0	2
chr25	58239198	SNP	G/G	T/T	14	G/G	10	G/T	9,10	G/T	30,5	0.857143	0.473684	0.383459	0	0	0	2
chr25	58239499	SNP	G/G	A/A	26	G/G	10	G/A	12,6	G/A	24,5	0.827586	0.666667	0.16092	0	0	0	2
chr25	58240001	INDEL	C/C	CT/CT	25	C/C	15	C/CT	16,3	C/CT	25,8	0.757576	0.842105	-0.0845295	0	0	0	2
chr25	58240107	SNP	T/T	C/C	14	T/T	12	T/C	15,2	T/C	26,8	0.764706	0.882353	-0.117647	0	0	0	2
chr25	58241726	SNP	A/A	G/G	10	A/A	19	A/G	19,10	A/G	21,6	0.777778	0.655172	0.122605	0	0	0	2
chr25	58242451	SNP	C/C	T/T	34	C/C	13	C/T	10,15	C/C	37	1	0.4	0.6	0	0	1	0
chr25	58242918	INDEL	A/A	AT/AT	23	A/A	11	A/AT	20,13	A/AT	32,5	0.864865	0.606061	0.258804	0	0	0	2
chr25	58243055	INDEL	A/A	AT/AT	19	A/A	11	A/AT	15,18	A/AT	26,6	0.8125	0.454545	0.357955	0	0	0	2
chr25	58243308	SNP	T/T	A/A	25	T/T	16	T/A	19,8	T/A	22,10	0.6875	0.703704	-0.0162037	0	0	0	2
chr25	58243314	SNP	C/C	T/T	26	C/C	17	C/T	18,8	C/T	23,9	0.71875	0.692308	0.0264423	0	0	0	2
chr25	58243345	SNP	A/A	G/G	25	A/A	15	A/G	15,7	A/G	24,9	0.727273	0.681818	0.0454545	0	0	0	2
chr25	58243855	SNP	A/A	T/T	22	A/A	15	A/T	11,13	A/T	21,5	0.807692	0.458333	0.349359	0	0	0	2
chr25	58244402	SNP	T/T	C/C	27	T/T	10	T/C	10,11	T/C	40,7	0.851064	0.47619	0.374873	0	0	0	2
chr25	58244837	SNP	A/A	C/C	26	A/A	15	A/C	19,15	A/C	23,8	0.741935	0.558824	0.183112	0	0	0	2
chr25	58245174	SNP	T/T	C/C	28	T/T	13	T/C	9,8	T/C	19,5	0.791667	0.529412	0.262255	0	0	0	2
chr25	58247657	SNP	C/C	A/A	15	C/C	10	C/A	12,5	C/A	33,7	0.825	0.705882	0.119118	0	0	0	1
chr25	58248099	SNP	T/T	C/C	22	T/T	12	T/C	19,3	T/T	31	1	0.863636	0.136364	0	0	0	1
chr25	58250205	SNP	G/G	T/T	22	G/G	13	G/T	19,11	G/T	22,7	0.758621	0.633333	0.125287	0	0	0	1
chr25	58250210	INDEL	A/A	AT/AT	23	A/A	13	A/AT	20,7	A/AT	24,8	0.75	0.740741	0.00925926	0	0	0	1
chr25	58250260	SNP	T/T	C/C	18	T/T	13	T/C	19,14	T/C	36,6	0.857143	0.575758	0.281385	0	0	0	1
chr25	58250598	SNP	G/G	A/A	30	G/G	10	G/A	19,5	G/A	35,7	0.833333	0.791667	0.0416667	0	0	0	1
chr25	58251133	SNP	C/C	T/T	18	C/C	12	C/T	18,10	C/T	32,6	0.842105	0.642857	0.199248	0	0	0	1
chr25	58251907	SNP	T/T	G/G	23	T/T	12	T/G	13,12	T/G	20,4	0.833333	0.52	0.313333	0	0	0	1
chr25	58254431	SNP	G/G	A/A	20	G/G	10	G/A	12,13	G/A	34,7	0.829268	0.48	0.349268	0	0	0	1
chr25	58254920	INDEL	A/A	AT/AT	17	A/A	11	A/AT	17,6	A/AT	25,6	0.806452	0.73913	0.0673212	0	0	0	1
chr25	58256368	SNP	A/A	G/G	24	A/A	10	A/G	12,9	A/G	23,14	0.621622	0.571429	0.0501931	0	0	0	1
chr25	58256382	SNP	A/A	G/G	23	A/A	12	A/G	12,11	A/G	25,12	0.675676	0.521739	0.153937	0	0	0	1
chr25	58257300	SNP	T/T	A/A	19	T/T	11	T/A	22,9	T/A	26,14	0.65	0.709677	-0.0596774	0	0	0	2
chr25	58258607	INDEL	G/G	GT/GT	21	G/G	10	G/GT	20,9	G/GT	27,10	0.72973	0.689655	0.0400746	0	0	0	2
chr25	58258669	SNP	C/C	T/T	16	C/C	11	C/T	24,9	C/T	30,13	0.697674	0.727273	-0.0295983	0	0	0	2
chr25	58259819	SNP	T/T	A/A	14	T/T	10	T/A	14,10	T/A	17,6	0.73913	0.583333	0.155797	0	0	0	2
chr25	58260181	SNP	G/G	C/C	34	G/G	11	G/C	8,13	G/C	20,9	0.689655	0.380952	0.308703	0	0	0	2
chr25	58260216	SNP	T/T	A/A	31	T/T	13	T/A	8,9	T/A	23,12	0.657143	0.470588	0.186555	0	0	0	2
chr25	58260706	SNP	A/A	T/T	17	A/A	10	A/T	20,11	A/T	18,5	0.782609	0.645161	0.137447	0	0	0	2
chr25	58260715	INDEL	TA/TA	T/T	18	TA/TA	10	TA/T	19,11	TA/T	19,5	0.791667	0.633333	0.158333	0	0	0	2
chr25	58260838	SNP	G/G	C/C	27	G/G	10	G/C	16,10	G/C	27,9	0.75	0.615385	0.134615	0	0	0	2
chr25	58260884	INDEL	A/A	AT/AT	30	A/A	14	A/AT	24,12	A/AT	27,12	0.692308	0.666667	0.025641	0	0	0	2
chr25	58260988	INDEL	G/G	GGAAAA/GGAAAA	24	G/G	10	G/GGAAAA	22,13	G/GGAAAA	30,8	0.789474	0.628571	0.160902	0	0	0	2
chr25	58261103	SNP	A/A	C/C	20	A/A	11	A/C	17,21	A/C	26,8	0.764706	0.447368	0.317337	0	0	0	2
chr25	58261196	INDEL	AT/AT	A/A	21	AT/AT	18	AT/A	16,11	AT/A	19,6	0.76	0.592593	0.167407	0	0	0	2
chr25	58261214	SNP	T/T	C/C	20	T/T	16	T/C	18,13	T/C	19,4	0.826087	0.580645	0.245442	0	0	0	2
chr25	58261289	SNP	C/C	T/T	25	C/C	13	C/T	19,13	C/T	17,6	0.73913	0.59375	0.14538	0	0	0	2
chr25	58261383	SNP	C/C	T/T	34	C/C	13	C/T	19,15	C/T	19,4	0.826087	0.558824	0.267263	0	0	0	2
chr25	58261480	SNP	A/A	G/G	33	A/A	17	A/G	18,16	A/G	24,6	0.8	0.529412	0.270588	0	0	0	2
chr25	58261484	INDEL	T/T	TGAG/TGAG	33	T/T	17	T/TGAG	18,15	T/TGAG	22,6	0.785714	0.545455	0.24026	0	0	0	2
chr25	58261571	INDEL	G/G	GT/GT	27	G/G	11	G/GT	18,16	G/GT	21,5	0.807692	0.529412	0.278281	0	0	0	2
chr25	58262377	SNP	C/C	T/T	27	C/C	14	C/T	17,17	C/T	22,11	0.666667	0.5	0.166667	0	0	0	2
chr25	58262712	SNP	T/T	C/C	16	T/T	15	T/C	17,17	T/C	28,5	0.848485	0.5	0.348485	0	0	0	1
chr25	58264071	SNP	T/T	C/C	17	T/T	14	T/C	20,9	T/C	22,7	0.758621	0.689655	0.0689655	0	0	1	0
chr25	58265162	SNP	C/C	A/A	27	C/C	14	C/A	14,9	C/A	29,10	0.74359	0.608696	0.134894	0	0	0	2
chr25	58265192	SNP	A/A	C/C	30	A/A	13	A/C	18,8	A/C	32,11	0.744186	0.692308	0.0518784	0	0	0	2
chr25	58267070	SNP	G/G	T/T	33	G/G	13	G/T	12,14	G/T	31,7	0.815789	0.461538	0.354251	0	0	0	2
chr25	58268612	SNP	T/T	A/A	22	T/T	11	T/A	18,10	T/A	33,4	0.891892	0.642857	0.249035	0	0	0	2
chr25	58270326	SNP	A/A	G/G	32	A/A	11	A/G	10,8	A/G	25,13	0.657895	0.555556	0.102339	0	0	0	1
chr25	58270333	SNP	T/T	G/G	34	T/T	11	T/G	8,9	T/G	26,14	0.65	0.470588	0.179412	0	0	0	1
chr25	58270575	SNP	T/T	A/A	20	T/T	11	T/A	12,10	T/A	29,6	0.828571	0.545455	0.283117	0	0	0	1
chr25	58272521	SNP	G/G	A/A	31	G/G	10	G/A	6,11	G/A	20,7	0.740741	0.352941	0.3878	0	0	0	1
chr25	58272983	SNP	T/T	C/C	28	T/T	13	T/C	22,18	T/C	19,7	0.730769	0.55	0.180769	0	0	0	1
chr25	58273207	SNP	A/A	G/G	24	A/A	10	A/G	15,12	A/G	21,8	0.724138	0.555556	0.168582	0	0	0	1
chr25	58273248	SNP	A/A	C/C	28	A/A	13	A/C	13,16	A/C	15,7	0.681818	0.448276	0.233542	0	0	0	1
chr25	58273392	SNP	A/A	G/G	32	A/A	16	A/G	13,11	A/G	23,7	0.766667	0.541667	0.225	0	0	0	1
chr25	58273707	SNP	T/T	A/A	32	T/T	15	T/A	21,10	T/A	28,4	0.875	0.677419	0.197581	0	0	0	1
chr25	58273975	SNP	T/T	C/C	25	T/T	14	T/C	22,14	T/C	17,5	0.772727	0.611111	0.161616	0	0	0	1
chr25	58275540	INDEL	CGAATAATTT/CGAATAATTT	C/C	30	CGAATAATTT/CGAATAATTT	14	CGAATAATTT/C	9,15	CGAATAATTT/C	36,5	0.878049	0.375	0.503049	0	0	0	1
chr25	58275625	SNP	G/G	A/A	27	G/G	14	G/A	14,13	G/G	41	1	0.518519	0.481481	0	0	0	1
chr25	58276382	SNP	G/G	A/A	10	G/G	15	G/A	18,8	G/A	21,7	0.75	0.692308	0.0576923	0	0	0	1
chr25	58276401	SNP	T/T	C/C	11	T/T	14	T/C	18,8	T/C	22,9	0.709677	0.692308	0.0173697	0	0	0	1
chr25	58276460	SNP	T/T	C/C	13	T/T	11	T/C	16,10	T/C	24,7	0.774194	0.615385	0.158809	0	0	0	1
chr25	58276465	SNP	C/C	A/A	14	C/C	11	C/A	16,8	C/A	25,7	0.78125	0.666667	0.114583	0	0	0	1
chr25	58276630	SNP	A/A	G/G	26	A/A	10	A/G	15,16	A/G	24,8	0.75	0.483871	0.266129	0	0	0	1
chr25	58278060	SNP	T/T	C/C	26	T/T	11	T/C	22,14	T/C	23,4	0.851852	0.611111	0.240741	0	0	0	2
chr25	58278063	INDEL	A/A	ATT/ATT	25	A/A	11	A/ATT	21,10	A/ATT	23,4	0.851852	0.677419	0.174432	0	0	0	2
chr25	58278236	SNP	G/G	C/C	26	G/G	12	G/C	14,10	G/C	19,5	0.791667	0.583333	0.208333	0	0	0	2
chr25	58278344	INDEL	A/A	AC/AC	30	A/A	16	A/AC	9,8	A/AC	21,7	0.75	0.529412	0.220588	0	0	0	2
chr25	58278417	SNP	C/C	T/T	37	C/C	19	C/T	13,14	C/T	22,10	0.6875	0.481481	0.206019	0	0	0	2
chr25	58278599	SNP	A/A	C/C	46	A/A	15	A/C	15,7	A/C	22,7	0.758621	0.681818	0.0768025	0	0	0	2
chr25	58278616	SNP	G/G	C/C	45	G/G	14	G/C	15,7	G/C	20,7	0.740741	0.681818	0.0589226	0	0	0	2
chr25	58281191	SNP	A/A	G/G	30	A/A	10	A/G	17,16	A/G	28,7	0.8	0.515152	0.284848	0	0	0	2
chr25	58282388	SNP	A/A	C/C	36	A/A	13	A/C	17,13	A/C	26,5	0.83871	0.566667	0.272043	0	0	0	1
chr25	58282986	INDEL	G/G	GA/GA	12	G/G	14	G/GA	22,14	G/GA	23,4	0.851852	0.611111	0.240741	0	0	0	1
chr25	58283234	INDEL	GA/GA	G/G	28	GA/GA	14	GA/G	17,8	GA/G	16,5	0.761905	0.68	0.0819048	0	0	0	1
chr25	58283453	SNP	C/C	T/T	42	C/C	13	C/T	15,5	C/T	21,7	0.75	0.75	0	0	0	0	1
chr25	58285524	SNP	A/A	G/G	16	A/A	12	A/G	17,11	A/G	17,9	0.653846	0.607143	0.0467033	0	0	0	2
chr25	58285598	SNP	T/T	A/A	14	T/T	13	T/A	18,8	T/A	16,15	0.516129	0.692308	-0.176179	0	0	0	2
chr25	58287318	SNP	A/A	G/G	36	A/A	11	A/G	23,15	A/G	17,4	0.809524	0.605263	0.204261	0	0	0	2
chr25	58288442	SNP	T/T	C/C	24	T/T	10	T/C	9,9	T/C	28,8	0.777778	0.5	0.277778	0	0	0	2
chr25	58288492	SNP	T/T	G/G	26	T/T	11	T/G	13,4	T/G	24,6	0.8	0.764706	0.0352941	0	0	0	2
chr25	58289286	SNP	T/T	C/C	30	T/T	16	T/C	25,13	T/C	21,6	0.777778	0.657895	0.119883	0	0	0	2
chr25	58289591	SNP	C/C	T/T	29	C/C	12	C/T	15,12	C/T	22,9	0.709677	0.555556	0.154122	0	0	0	2
chr25	58289662	SNP	T/T	C/C	35	T/T	12	T/C	17,9	T/C	27,9	0.75	0.653846	0.0961538	0	0	0	2
chr25	58289706	SNP	T/T	C/C	36	T/T	11	T/C	20,9	T/C	28,5	0.848485	0.689655	0.15883	0	0	0	2
chr25	58289774	SNP	C/C	T/T	27	C/C	14	C/T	18,6	C/T	23,6	0.793103	0.75	0.0431034	0	0	0	1
chr25	58289807	SNP	G/G	A/A	30	G/G	13	G/A	15,6	G/A	20,7	0.740741	0.714286	0.026455	0	0	0	1
chr25	58290080	SNP	T/T	A/A	25	T/T	10	T/A	13,13	T/A	29,4	0.878788	0.5	0.378788	0	0	0	1
chr25	58290740	SNP	G/G	A/A	28	G/G	10	G/A	15,7	G/A	18,4	0.818182	0.681818	0.136364	0	0	0	1
chr25	58290752	SNP	G/G	A/A	25	G/G	13	G/A	15,7	G/A	19,4	0.826087	0.681818	0.144269	0	0	0	1
chr25	58291242	SNP	G/G	A/A	27	G/G	14	G/A	15,8	G/A	24,8	0.75	0.652174	0.0978261	0	0	0	1
chr25	58291243	SNP	A/A	G/G	27	A/A	14	A/G	15,8	A/G	23,8	0.741935	0.652174	0.0897616	0	0	0	1
chr25	58291262	SNP	C/C	A/A	30	C/C	14	C/A	16,7	C/A	24,7	0.774194	0.695652	0.0785414	0	0	0	1
chr25	58291270	SNP	A/A	G/G	30	A/A	14	A/G	17,7	A/G	24,8	0.75	0.708333	0.0416667	0	0	0	1
chr25	58291290	SNP	G/G	A/A	27	G/G	11	G/A	17,6	G/A	24,10	0.705882	0.73913	-0.0332481	0	0	0	1
chr25	58291469	SNP	A/A	G/G	36	A/A	10	A/G	21,11	A/G	23,11	0.676471	0.65625	0.0202206	0	0	0	1
chr25	58291561	SNP	T/T	G/G	41	T/T	16	T/G	20,12	T/G	23,7	0.766667	0.625	0.141667	0	0	0	1
chr25	58291632	INDEL	TA/TA	T/T	37	TA/TA	13	TA/T	20,9	TA/T	24,5	0.827586	0.689655	0.137931	0	0	0	1
chr25	58292311	SNP	G/G	A/A	23	G/G	13	G/A	19,12	G/A	30,8	0.789474	0.612903	0.17657	0	0	0	1
chr25	58292379	SNP	A/A	G/G	22	A/A	12	A/G	20,9	A/G	29,8	0.783784	0.689655	0.0941286	0	0	0	1
chr25	58292463	SNP	G/G	T/T	18	G/G	14	G/T	16,9	G/T	30,9	0.769231	0.64	0.129231	0	0	0	1
chr25	58292500	SNP	A/A	G/G	19	A/A	16	A/G	12,8	A/G	27,8	0.771429	0.6	0.171429	0	0	0	1
chr25	58292604	SNP	G/G	T/T	20	G/G	15	G/T	10,3	G/T	20,7	0.740741	0.769231	-0.02849	0	0	0	1
chr25	58292683	SNP	A/A	G/G	20	A/A	13	A/G	13,7	A/G	21,8	0.724138	0.65	0.0741379	0	0	0	1
chr25	58292858	SNP	T/T	C/C	24	T/T	13	T/C	11,10	T/C	23,11	0.676471	0.52381	0.152661	0	0	0	1
chr25	58292869	SNP	T/T	C/C	22	T/T	13	T/C	12,9	T/C	23,13	0.638889	0.571429	0.0674603	0	0	0	1
chr25	58292982	SNP	G/G	T/T	34	G/G	16	G/T	15,8	G/T	23,10	0.69697	0.652174	0.0447958	0	0	0	1
chr25	58293316	SNP	C/C	A/A	38	C/C	15	C/A	17,12	C/A	25,5	0.833333	0.586207	0.247126	0	0	0	1
chr25	58293653	SNP	C/C	G/G	34	C/C	11	C/G	19,8	C/G	27,7	0.794118	0.703704	0.0904139	0	0	0	1
chr25	58294104	SNP	A/A	G/G	26	A/A	10	A/G	17,10	A/G	31,6	0.837838	0.62963	0.208208	0	0	0	1
chr25	58294121	SNP	G/G	A/A	26	G/G	11	G/A	19,10	G/A	32,5	0.864865	0.655172	0.209692	0	0	0	1
chr25	58294412	SNP	A/A	G/G	29	A/A	16	A/G	21,11	A/G	19,7	0.730769	0.65625	0.0745192	0	0	0	1
chr25	58294548	SNP	G/G	T/T	33	G/G	11	G/T	20,9	G/T	13,6	0.684211	0.689655	-0.00544465	0	0	0	1
chr25	58294633	SNP	G/G	A/A	29	G/G	12	G/A	15,8	G/A	18,7	0.72	0.652174	0.0678261	0	0	0	1
chr25	58294753	SNP	A/A	G/G	32	A/A	12	A/G	14,9	A/G	20,5	0.8	0.608696	0.191304	0	0	0	1
chr25	58294877	SNP	A/A	G/G	33	A/A	13	A/G	17,7	A/G	17,9	0.653846	0.708333	-0.0544872	0	0	0	1
chr25	58295028	SNP	C/C	A/A	38	C/C	11	C/A	17,10	C/A	22,4	0.846154	0.62963	0.216524	0	0	0	1
chr25	58295080	SNP	T/T	C/C	41	T/T	12	T/C	10,9	T/C	29,6	0.828571	0.526316	0.302256	0	0	0	1
chr25	58295460	SNP	C/C	T/T	31	C/C	11	C/T	10,10	C/C	31	1	0.5	0.5	0	0	0	1
chr25	58296007	SNP	G/G	A/A	31	G/G	11	G/A	19,11	G/A	25,10	0.714286	0.633333	0.0809524	0	0	0	1
chr25	58296187	INDEL	CG/CG	C/C	31	CG/CG	10	CG/C	17,16	CG/C	16,7	0.695652	0.515152	0.180501	0	0	0	2
chr25	58297081	SNP	G/G	A/A	23	G/G	10	G/A	13,11	G/A	19,10	0.655172	0.541667	0.113506	0	0	0	2
chr25	58297096	SNP	T/T	C/C	23	T/T	10	T/C	11,11	T/C	21,11	0.65625	0.5	0.15625	0	0	0	2
chr25	58297103	SNP	C/C	A/A	23	C/C	10	C/A	11,10	C/A	22,10	0.6875	0.52381	0.16369	0	0	0	2
chr25	58297462	SNP	G/G	A/A	23	G/G	14	G/A	7,9	G/A	23,8	0.741935	0.4375	0.304435	0	0	0	2
chr25	58297701	SNP	A/A	G/G	18	A/A	12	A/G	15,11	A/G	26,8	0.764706	0.576923	0.187783	0	0	0	2
chr25	58297702	SNP	A/A	G/G	18	A/A	12	A/G	15,11	A/G	26,8	0.764706	0.576923	0.187783	0	0	0	2
chr25	58297722	SNP	C/C	T/T	17	C/C	14	C/T	15,11	C/T	26,8	0.764706	0.576923	0.187783	0	0	0	2
chr25	58297863	SNP	T/T	C/C	29	T/T	12	T/C	15,17	T/C	21,10	0.677419	0.46875	0.208669	0	0	0	2
chr25	58297910	SNP	T/T	C/C	33	T/T	12	T/C	17,13	T/C	20,10	0.666667	0.566667	0.1	0	0	0	2
chr25	58300493	SNP	G/G	A/A	12	G/G	12	G/A	22,5	G/A	17,3	0.85	0.814815	0.0351852	0	0	0	2
chr25	58300505	SNP	A/A	G/G	14	A/A	12	A/G	23,5	A/G	17,3	0.85	0.821429	0.0285714	0	0	0	2
chr25	58300607	INDEL	GA/GA	G/G	21	GA/GA	13	GA/G	15,9	GA/G	21,7	0.75	0.625	0.125	0	0	0	2
chr25	58301068	SNP	G/G	C/C	22	G/G	12	G/C	25,14	G/C	32,9	0.780488	0.641026	0.139462	0	0	0	2
chr25	58301091	SNP	T/T	A/A	24	T/T	10	T/A	27,13	T/A	31,8	0.794872	0.675	0.119872	0	0	0	2
chr25	58301217	SNP	T/T	A/A	11	T/T	16	T/A	16,2	T/A	24,4	0.857143	0.888889	-0.031746	0	0	0	2
chr25	58301854	SNP	A/A	G/G	36	A/A	11	A/G	23,8	A/A	39	1	0.741935	0.258065	0	0	1	0
chr25	58302167	SNP	G/G	A/A	36	G/G	10	G/A	17,10	G/A	28,10	0.736842	0.62963	0.107212	0	1	0	0
chr25	58303596	SNP	C/C	A/A	41	C/C	13	C/A	26,13	C/A	25,7	0.78125	0.666667	0.114583	0	0	1	0
chr25	58303605	SNP	T/T	G/G	41	T/T	13	T/G	23,13	T/G	26,7	0.787879	0.638889	0.14899	0	0	1	0
chr25	58304053	SNP	T/T	C/C	30	T/T	10	T/C	16,12	T/C	27,7	0.794118	0.571429	0.222689	0	0	0	1
chr25	58304199	INDEL	G/G	GA/GA	16	G/G	14	G/GA	13,7	G/GA	18,7	0.72	0.65	0.07	0	0	0	1
chr25	58304702	INDEL	A/A	AAG/AAG	24	A/A	10	A/AAG	10,10	A/AAG	18,8	0.692308	0.5	0.192308	0	0	0	4
chr25	58304740	SNP	T/T	A/A	31	T/T	13	T/A	15,11	T/A	19,11	0.633333	0.576923	0.0564103	0	0	0	4
chr25	58304943	INDEL	T/T	TGCA/TGCA	31	T/T	14	T/TGCA	15,13	T/TGCA	18,8	0.692308	0.535714	0.156593	0	0	0	4
chr25	58304982	SNP	T/T	A/A	29	T/T	17	T/A	15,12	T/A	20,9	0.689655	0.555556	0.1341	0	0	0	4
chr25	58306055	SNP	A/A	G/G	25	A/A	11	A/G	18,11	A/G	23,5	0.821429	0.62069	0.200739	0	0	0	4
chr25	58306500	SNP	G/G	T/T	30	G/G	18	G/T	9,13	G/T	23,9	0.71875	0.409091	0.309659	0	0	0	4
chr25	58306636	SNP	T/T	C/C	27	T/T	14	T/C	14,15	T/C	27,11	0.710526	0.482759	0.227768	0	0	0	4
chr25	58306638	SNP	A/A	G/G	27	A/A	14	A/G	14,15	A/G	28,12	0.7	0.482759	0.217241	0	0	0	4
chr25	58306676	SNP	T/T	C/C	29	T/T	13	T/C	11,11	T/C	29,8	0.783784	0.5	0.283784	0	0	0	4
chr25	58307349	SNP	T/T	C/C	20	T/T	12	T/C	21,6	T/C	19,4	0.826087	0.777778	0.0483092	0	0	0	4
chr25	58307360	INDEL	A/A	AT/AT	19	A/A	12	A/AT	21,6	A/AT	19,4	0.826087	0.777778	0.0483092	0	0	0	4
chr25	58307726	SNP	C/C	T/T	17	C/C	14	C/T	19,7	C/T	20,5	0.8	0.730769	0.0692308	0	0	0	4
chr25	58308083	SNP	A/A	T/T	25	A/A	14	A/T	7,4	A/T	22,7	0.758621	0.636364	0.122257	0	0	0	4
chr25	58308625	INDEL	G/G	GT/GT	17	G/G	13	G/GT	14,11	G/GT	45,7	0.865385	0.56	0.305385	0	0	0	4
chr25	58308659	SNP	G/G	T/T	15	G/G	14	G/T	12,11	G/T	46,7	0.867925	0.521739	0.346185	0	0	0	4
chr25	58309455	SNP	A/A	G/G	34	A/A	10	A/G	16,10	A/G	26,5	0.83871	0.615385	0.223325	0	0	0	5
chr25	58310281	SNP	T/T	G/G	23	T/T	11	T/G	12,9	T/G	23,3	0.884615	0.571429	0.313187	0	0	0	4
chr25	58310290	INDEL	C/C	CT/CT	22	C/C	10	C/CT	11,8	C/CT	22,2	0.916667	0.578947	0.337719	0	0	0	4
chr25	58310293	SNP	C/C	T/T	20	C/C	10	C/T	11,8	C/T	20,2	0.909091	0.578947	0.330144	0	0	0	4
chr25	58312706	SNP	A/A	G/G	30	A/A	17	A/G	27,8	A/G	22,14	0.611111	0.771429	-0.160317	1	0	0	2
chr25	58312744	SNP	C/C	T/T	31	C/C	18	C/T	26,10	C/T	22,10	0.6875	0.722222	-0.0347222	0	0	0	2
chr25	58312906	SNP	G/G	A/A	22	G/G	13	G/A	13,12	G/A	23,4	0.851852	0.52	0.331852	0	0	0	2
chr25	58313326	SNP	T/T	C/C	19	T/T	10	T/C	21,12	T/C	21,4	0.84	0.636364	0.203636	0	0	0	2
chr25	58313683	SNP	T/T	A/A	26	T/T	11	T/A	12,10	T/A	32,4	0.888889	0.545455	0.343434	0	0	0	2
chr25	58313721	INDEL	C/C	CT/CT	23	C/C	13	C/CT	11,14	C/CT	29,8	0.783784	0.44	0.343784	0	0	0	2
chr25	58313764	SNP	A/A	G/G	28	A/A	15	A/G	10,14	A/G	26,10	0.722222	0.416667	0.305556	0	0	0	2
chr25	58313809	SNP	C/C	G/G	24	C/C	16	C/G	11,12	C/G	23,10	0.69697	0.478261	0.218709	0	0	0	2
chr25	58315413	SNP	T/T	A/A	24	T/T	10	T/A	20,13	T/A	20,4	0.833333	0.606061	0.227273	0	0	0	3
chr25	58316977	INDEL	T/T	TA/TA	13	T/T	12	T/TA	12,5	T/T	29	1	0.705882	0.294118	0	0	0	3
chr25	58317031	SNP	A/A	C/C	16	A/A	15	A/C	15,7	A/C	28,4	0.875	0.681818	0.193182	0	0	0	3
chr25	58318503	INDEL	TG/TG	T/T	25	TG/TG	10	TG/T	18,5	TG/TG	27	1	0.782609	0.217391	0	0	0	2
chr25	58318537	SNP	G/G	A/A	30	G/G	11	G/A	18,10	G/A	24,3	0.888889	0.642857	0.246032	0	0	0	2
chr25	58318540	INDEL	G/G	GAA/GAA	30	G/G	11	G/GAA	18,10	G/GAA	24,3	0.888889	0.642857	0.246032	0	0	0	2
chr25	58318972	SNP	C/C	T/T	27	C/C	10	C/T	17,7	C/T	21,4	0.84	0.708333	0.131667	0	0	0	2
chr25	58318982	SNP	G/G	A/A	26	G/G	10	G/A	18,8	G/A	21,4	0.84	0.692308	0.147692	0	0	0	2
chr25	58319123	SNP	T/T	C/C	29	T/T	11	T/C	15,15	T/C	26,3	0.896552	0.5	0.396552	0	0	0	2
chr25	58319161	SNP	T/T	C/C	26	T/T	11	T/C	13,12	T/T	23	1	0.52	0.48	0	0	0	2
chr25	58320171	SNP	A/A	G/G	33	A/A	10	A/G	21,10	A/G	27,9	0.75	0.677419	0.0725806	0	0	0	1
chr25	58320293	SNP	G/G	A/A	35	G/G	12	G/A	15,10	G/A	18,8	0.692308	0.6	0.0923077	0	0	0	1
chr25	58320300	SNP	A/A	T/T	35	A/A	12	A/T	15,10	A/T	19,8	0.703704	0.6	0.103704	0	0	0	1
chr25	58320301	SNP	A/A	T/T	35	A/A	12	A/T	15,10	A/T	19,8	0.703704	0.6	0.103704	0	0	0	1
chr25	58321816	SNP	A/A	G/G	30	A/A	18	A/G	9,14	A/G	29,5	0.852941	0.391304	0.461637	0	0	0	1
chr25	58321873	SNP	A/A	G/G	34	A/A	13	A/G	8,9	A/A	30	1	0.470588	0.529412	0	0	0	1
chr25	58321940	SNP	C/C	T/T	38	C/C	11	C/T	10,12	C/T	33,6	0.846154	0.454545	0.391608	0	0	0	1
chr25	58322235	SNP	G/G	A/A	46	G/G	11	G/A	22,14	G/A	33,6	0.846154	0.611111	0.235043	0	0	0	1
chr25	58323421	SNP	T/T	A/A	20	T/T	10	T/A	13,5	T/A	38,7	0.844444	0.722222	0.122222	0	0	0	1
chr25	58323553	SNP	C/C	A/A	23	C/C	11	C/A	12,4	C/A	20,7	0.740741	0.75	-0.00925926	0	0	0	1
chr25	58324262	INDEL	A/A	AT/AT	22	A/A	12	A/AT	15,4	A/A	31	1	0.789474	0.210526	0	0	0	1
chr25	58324520	SNP	A/A	G/G	29	A/A	11	A/G	13,2	A/G	25,4	0.862069	0.866667	-0.0045977	0	0	0	1
chr25	58324540	SNP	C/C	A/A	29	C/C	14	C/C	14	C/A	25,3	0.892857	1	-0.107143	0	0	0	1
chr25	58324562	SNP	T/T	G/G	30	T/T	15	T/T	15	T/G	24,3	0.888889	1	-0.111111	0	0	0	1
chr25	58324755	SNP	A/A	G/G	23	A/A	15	A/G	10,5	A/G	23,5	0.821429	0.666667	0.154762	0	0	0	1
chr25	58324760	SNP	G/G	A/A	23	G/G	15	G/A	13,5	G/A	23,5	0.821429	0.722222	0.0992063	0	0	0	1
chr25	58324814	SNP	C/C	T/T	21	C/C	15	C/T	12,4	C/T	23,3	0.884615	0.75	0.134615	0	0	0	1
chr25	58327966	SNP	A/A	G/G	18	A/A	12	A/A	19	A/G	19,5	0.791667	1	-0.208333	0	0	0	1
chr25	58331428	SNP	C/C	T/T	28	C/C	12	C/T	13,5	C/T	37,5	0.880952	0.722222	0.15873	0	0	0	2
chr25	58331437	SNP	T/T	C/C	27	T/T	11	T/C	15,6	T/C	34,3	0.918919	0.714286	0.204633	0	0	0	2
chr25	58331741	SNP	A/A	G/G	28	A/A	10	A/G	18,8	A/G	26,10	0.722222	0.692308	0.0299145	0	0	0	2
chr25	58332596	SNP	T/T	C/C	44	T/T	14	T/C	12,18	T/C	23,7	0.766667	0.4	0.366667	0	0	0	2
chr25	58332866	SNP	A/A	G/G	38	A/A	11	A/G	14,15	A/G	28,9	0.756757	0.482759	0.273998	0	0	0	3
chr25	58333222	SNP	T/T	C/C	27	T/T	18	T/C	12,6	T/C	24,8	0.75	0.666667	0.0833333	0	0	0	3
chr25	58333445	SNP	T/T	C/C	35	T/T	16	T/C	17,9	T/C	30,10	0.75	0.653846	0.0961538	0	0	0	3
chr25	58333518	INDEL	A/A	AT/AT	39	A/A	15	A/AT	14,12	A/AT	25,10	0.714286	0.538462	0.175824	0	0	0	3
chr25	58335710	SNP	A/A	T/T	35	A/A	13	A/T	17,13	A/T	19,7	0.730769	0.566667	0.164103	0	1	0	1
chr25	58335750	SNP	C/C	T/T	34	C/C	13	C/T	19,9	C/T	17,6	0.73913	0.678571	0.060559	0	0	0	2
chr25	58338032	INDEL	T/T	TAC/TAC	22	T/T	10	T/TAC	14,9	T/TAC	20,6	0.769231	0.608696	0.160535	0	0	0	3
chr25	58338673	SNP	A/A	T/T	35	A/A	14	A/T	19,8	A/T	31,6	0.837838	0.703704	0.134134	0	0	0	3
chr25	58338731	SNP	A/A	T/T	30	A/A	15	A/T	17,9	A/T	24,6	0.8	0.653846	0.146154	0	0	0	3
chr25	58339595	SNP	T/T	A/A	26	T/T	11	T/A	13,7	T/A	23,7	0.766667	0.65	0.116667	0	0	0	3
chr25	58339787	INDEL	AT/AT	A/A	28	AT/AT	11	AT/A	13,8	AT/A	24,7	0.774194	0.619048	0.155146	0	0	0	3
chr25	58339956	INDEL	TTGAAAAAA/TTGAAAAAA	T/T	28	TTGAAAAAA/TTGAAAAAA	12	TTGAAAAAA/T	13,8	TTGAAAAAA/T	25,6	0.806452	0.619048	0.187404	0	0	0	3
chr25	58342774	SNP	A/A	G/G	26	A/A	10	A/G	17,10	A/G	27,14	0.658537	0.62963	0.028907	0	0	0	2
chr25	58343264	SNP	C/C	T/T	27	C/C	14	C/T	16,16	C/T	23,7	0.766667	0.5	0.266667	0	0	0	1
chr25	58343340	INDEL	CATT/CATT	C/C	17	CATT/CATT	14	CATT/C	19,12	CATT/C	27,5	0.84375	0.612903	0.230847	0	0	0	1
chr25	58343351	SNP	T/T	A/A	17	T/T	14	T/A	16,13	T/A	28,7	0.8	0.551724	0.248276	0	0	0	1
chr25	58344186	SNP	C/C	T/T	38	C/C	12	C/T	16,10	C/T	25,6	0.806452	0.615385	0.191067	0	0	0	1
chr25	58344278	SNP	A/A	C/C	35	A/A	12	A/C	15,7	A/C	28,5	0.848485	0.681818	0.166667	0	0	0	1
chr25	58344293	SNP	A/A	G/G	33	A/A	10	A/G	15,6	A/G	26,5	0.83871	0.714286	0.124424	0	0	0	1
chr25	58344357	SNP	T/T	C/C	34	T/T	11	T/C	20,11	T/C	16,5	0.761905	0.645161	0.116743	0	0	0	1
chr25	58346051	SNP	T/T	C/C	12	T/T	15	T/C	5,9	T/C	34,9	0.790698	0.357143	0.433555	0	0	0	1
chr25	58346098	SNP	A/A	G/G	10	A/A	10	A/G	11,10	A/G	22,6	0.785714	0.52381	0.261905	0	0	0	1
chr25	58346303	SNP	G/G	T/T	19	G/G	12	G/T	14,13	G/T	24,10	0.705882	0.518519	0.187364	0	0	0	1
chr25	58346844	SNP	T/T	A/A	37	T/T	11	T/A	21,8	T/A	28,7	0.8	0.724138	0.0758621	0	0	0	1
chr25	58347074	SNP	G/G	A/A	28	G/G	12	G/A	13,10	G/A	22,10	0.6875	0.565217	0.122283	0	0	0	1
chr25	58347091	INDEL	T/T	TA/TA	25	T/T	11	T/TA	13,9	T/TA	26,9	0.742857	0.590909	0.151948	0	0	0	1
chr25	58347758	SNP	T/T	C/C	22	T/T	13	T/C	18,13	T/C	23,9	0.71875	0.580645	0.138105	0	0	0	1
chr25	58347833	SNP	T/T	G/G	25	T/T	18	T/G	21,12	T/G	24,11	0.685714	0.636364	0.0493506	0	0	0	1
chr25	58347854	SNP	T/T	C/C	29	T/T	17	T/C	20,11	T/C	26,9	0.742857	0.645161	0.0976959	0	0	0	1
chr25	58347952	SNP	T/T	C/C	25	T/T	18	T/C	14,7	T/C	23,9	0.71875	0.666667	0.0520833	0	0	0	1
chr25	58347987	SNP	A/A	G/G	21	A/A	12	A/G	15,9	A/G	20,8	0.714286	0.625	0.0892857	0	0	0	1
chr25	58348041	SNP	G/G	A/A	22	G/G	11	G/A	19,11	G/A	14,6	0.7	0.633333	0.0666667	0	0	0	1
chr25	58348042	SNP	G/G	A/A	22	G/G	11	G/A	19,11	G/A	14,6	0.7	0.633333	0.0666667	0	0	0	1
chr25	58348770	SNP	C/C	A/A	22	C/C	15	C/A	23,9	C/A	23,7	0.766667	0.71875	0.0479167	0	0	0	1
chr25	58348938	SNP	C/C	T/T	27	C/C	11	C/T	23,9	C/T	37,15	0.711538	0.71875	-0.00721154	0	0	0	1
chr25	58349030	INDEL	T/T	TA/TA	29	T/T	10	T/TA	16,10	T/TA	29,9	0.763158	0.615385	0.147773	0	0	0	1
chr25	58349113	SNP	A/A	C/C	34	A/A	11	A/C	18,8	A/C	31,8	0.794872	0.692308	0.102564	0	0	0	1
chr25	58349480	SNP	A/A	T/T	38	A/A	13	A/T	16,9	A/T	30,4	0.882353	0.64	0.242353	0	0	0	1
chr25	58349981	SNP	T/T	G/G	27	T/T	10	T/G	10,8	T/G	27,5	0.84375	0.555556	0.288194	0	0	0	1
chr25	58350364	SNP	A/A	G/G	33	A/A	12	A/G	14,17	A/G	32,12	0.727273	0.451613	0.27566	0	0	0	1
chr25	58350768	SNP	A/A	G/G	39	A/A	14	A/G	17,10	A/G	31,11	0.738095	0.62963	0.108466	0	0	0	1
chr25	58350825	SNP	C/C	A/A	36	C/C	12	C/A	16,7	C/A	36,6	0.857143	0.695652	0.161491	0	0	0	1
chr25	58350828	SNP	A/A	G/G	37	A/A	11	A/G	16,7	A/G	36,6	0.857143	0.695652	0.161491	0	0	0	1
chr25	58351081	INDEL	A/A	ATTT/ATTT	22	A/A	12	A/A	29	A/ATTT	17,4	0.809524	1	-0.190476	0	0	0	1
chr25	58351253	SNP	A/A	G/G	35	A/A	12	A/G	17,11	A/G	13,6	0.684211	0.607143	0.0770677	0	0	0	1
chr25	58351903	SNP	C/C	T/T	32	C/C	10	C/T	10,13	C/T	24,10	0.705882	0.434783	0.2711	0	0	0	1
chr25	58352091	SNP	G/G	A/A	19	G/G	11	G/A	12,16	G/A	25,7	0.78125	0.428571	0.352679	0	0	0	1
chr25	58352100	SNP	G/G	A/A	20	G/G	13	G/A	13,16	G/A	21,5	0.807692	0.448276	0.359416	0	0	0	1
chr25	58352917	SNP	G/G	A/A	12	G/G	13	G/A	20,14	G/A	27,13	0.675	0.588235	0.0867647	0	0	0	1
chr25	58353317	INDEL	CT/CT	C/C	17	CT/CT	11	CT/C	9,11	CT/C	23,5	0.821429	0.45	0.371429	0	0	0	1
chr25	58353320	SNP	A/A	C/C	17	A/A	11	A/C	9,11	A/C	22,5	0.814815	0.45	0.364815	0	0	0	1
chr25	58354867	SNP	A/A	G/G	10	A/A	10	A/G	23,8	A/G	26,4	0.866667	0.741935	0.124731	0	0	0	1
chr25	58354899	SNP	G/G	A/A	11	G/G	11	G/A	18,7	G/A	26,5	0.83871	0.72	0.11871	0	0	0	1
chr25	58354905	SNP	A/A	G/G	11	A/A	11	A/G	18,7	A/G	25,4	0.862069	0.72	0.142069	0	0	0	1
chr25	58354924	SNP	G/G	T/T	12	G/G	13	G/T	18,8	G/T	26,7	0.787879	0.692308	0.0955711	0	0	0	1
chr25	58354944	SNP	G/G	A/A	12	G/G	15	G/A	18,10	G/A	29,8	0.783784	0.642857	0.140927	0	0	0	1
chr25	58354965	INDEL	A/A	AT/AT	16	A/A	13	A/AT	14,12	A/AT	28,9	0.756757	0.538462	0.218295	0	0	0	1
chr25	58355011	SNP	A/A	G/G	21	A/A	12	A/G	21,10	A/G	29,13	0.690476	0.677419	0.0130568	0	0	0	1
chr25	58355261	SNP	A/A	G/G	22	A/A	14	A/G	18,12	A/G	42,14	0.75	0.6	0.15	0	0	0	1
chr25	58355422	SNP	G/G	A/A	18	G/G	12	G/A	8,12	G/A	34,9	0.790698	0.4	0.390698	0	0	0	1
chr25	58355620	INDEL	C/C	CAA/CAA	23	C/C	19	C/CAA	6,16	C/CAA	26,7	0.787879	0.272727	0.515152	0	0	0	1
chr25	58356282	SNP	C/C	T/T	48	C/C	20	C/T	18,11	C/T	22,7	0.758621	0.62069	0.137931	0	0	0	1
chr25	58356334	SNP	A/A	G/G	52	A/A	13	A/G	17,10	A/G	24,5	0.827586	0.62963	0.197957	0	0	0	1
chr25	58356409	SNP	T/T	C/C	49	T/T	15	T/C	20,8	T/C	29,9	0.763158	0.714286	0.0488722	0	0	0	1
chr25	58356469	SNP	C/C	T/T	47	C/C	13	C/T	16,9	C/T	32,8	0.8	0.64	0.16	0	0	0	1
chr25	58356498	SNP	T/T	A/A	46	T/T	12	T/A	13,8	T/A	34,8	0.809524	0.619048	0.190476	0	0	0	1
chr25	58356786	SNP	T/T	C/C	31	T/T	11	T/C	17,3	T/C	22,3	0.88	0.85	0.03	0	0	0	1
chr25	58356936	SNP	G/G	A/A	19	G/G	16	G/A	10,8	G/G	20	1	0.555556	0.444444	0	0	0	1
chr25	58356940	SNP	A/A	C/C	20	A/A	16	A/C	10,8	A/C	19,2	0.904762	0.555556	0.349206	0	0	0	1
chr25	58356978	SNP	G/G	C/C	16	G/G	15	G/C	8,6	G/C	13,3	0.8125	0.571429	0.241071	0	0	0	1
chr25	58356983	SNP	C/C	T/T	16	C/C	16	C/T	8,6	C/T	14,3	0.823529	0.571429	0.252101	0	0	0	1
chr25	58357039	SNP	A/A	G/G	13	A/A	20	A/G	7,3	A/G	17,3	0.85	0.7	0.15	0	0	0	1
chr25	58357057	SNP	G/G	C/C	16	G/G	15	G/C	5,6	G/C	16,4	0.8	0.454545	0.345455	0	0	0	1
chr25	58357188	SNP	G/G	A/A	16	G/G	11	G/A	10,8	G/G	23	1	0.555556	0.444444	0	0	0	1
chr25	58357218	SNP	T/T	G/G	17	T/T	12	T/G	8,3	T/T	25	1	0.727273	0.272727	0	0	0	1
chr25	58357219	SNP	A/A	G/G	18	A/A	12	A/G	8,3	A/A	26	1	0.727273	0.272727	0	0	0	1
chr25	58357241	SNP	A/A	C/C	21	A/A	12	A/C	8,3	A/A	24	1	0.727273	0.272727	0	0	0	1
chr25	58357792	SNP	G/G	A/A	26	G/G	11	G/A	18,6	G/A	18,6	0.75	0.75	0	0	0	0	1
chr25	58358919	SNP	A/A	G/G	15	A/A	17	A/G	14,4	A/A	25	1	0.777778	0.222222	0	0	0	1
chr25	58359104	SNP	A/A	G/G	15	A/A	14	A/G	15,7	A/A	31	1	0.681818	0.318182	0	0	0	1
chr25	58359269	SNP	T/T	A/A	13	T/T	11	T/A	9,3	T/T	20	1	0.75	0.25	0	0	0	1
chr25	58359289	SNP	A/A	G/G	14	A/A	13	A/G	9,4	A/G	17,2	0.894737	0.692308	0.202429	0	0	0	1
chr25	58359307	SNP	C/C	T/T	16	C/C	12	C/T	12,4	C/T	16,3	0.842105	0.75	0.0921053	0	0	0	1
chr25	58359360	SNP	A/A	T/T	20	A/A	10	A/T	14,7	A/T	27,4	0.870968	0.666667	0.204301	0	0	0	1
chr25	58360220	SNP	G/G	A/A	26	G/G	12	G/A	16,9	G/A	14,7	0.666667	0.64	0.0266667	0	0	0	1
chr25	58360827	SNP	C/C	A/A	18	C/C	17	C/A	14,6	C/A	27,7	0.794118	0.7	0.0941176	0	0	0	1
chr25	58360962	SNP	C/C	T/T	30	C/C	15	C/T	12,8	C/T	27,3	0.9	0.6	0.3	0	0	0	1
chr25	58361408	INDEL	A/A	AT/AT	29	A/A	15	A/AT	18,10	A/AT	22,7	0.758621	0.642857	0.115764	0	0	0	1
chr25	58361514	SNP	T/T	C/C	32	T/T	16	T/C	19,11	T/C	30,7	0.810811	0.633333	0.177477	0	0	0	1
chr25	58361828	SNP	A/A	T/T	30	A/A	15	A/T	13,13	A/T	26,9	0.742857	0.5	0.242857	0	0	0	1
chr25	58362567	SNP	A/A	T/T	30	A/A	10	A/T	23,9	A/T	25,7	0.78125	0.71875	0.0625	0	0	0	1
chr25	58362831	SNP	G/G	T/T	27	G/G	11	G/T	23,10	G/T	26,6	0.8125	0.69697	0.11553	0	0	0	1
chr25	58364368	SNP	G/G	A/A	26	G/G	12	G/A	18,7	G/A	41,5	0.891304	0.72	0.171304	0	0	0	1
chr25	58365294	SNP	T/T	C/C	29	T/T	10	T/C	10,8	T/C	22,10	0.6875	0.555556	0.131944	0	0	0	1
chr25	58365551	SNP	T/T	A/A	36	T/T	10	T/A	16,8	T/A	25,5	0.833333	0.666667	0.166667	0	0	0	1
chr25	58366834	SNP	T/T	C/C	37	T/T	11	T/C	20,10	T/C	22,7	0.758621	0.666667	0.091954	0	0	0	1
chr25	58366973	SNP	G/G	A/A	36	G/G	10	G/A	11,4	G/A	33,5	0.868421	0.733333	0.135088	0	0	0	1
chr25	58367128	SNP	T/T	C/C	37	T/T	10	T/C	10,8	T/C	29,7	0.805556	0.555556	0.25	0	0	0	1
chr25	58368733	SNP	T/T	C/C	30	T/T	11	T/C	24,21	T/C	30,6	0.833333	0.533333	0.3	0	0	0	1
chr25	58369038	SNP	T/T	A/A	23	T/T	12	T/A	22,14	T/A	21,11	0.65625	0.611111	0.0451389	0	0	0	1
chr25	58369347	SNP	A/A	G/G	24	A/A	11	A/G	14,8	A/G	19,8	0.703704	0.636364	0.0673401	0	0	0	1
chr25	58369420	SNP	A/A	G/G	29	A/A	12	A/G	14,8	A/G	27,10	0.72973	0.636364	0.0933661	0	0	0	1
chr25	58369549	SNP	T/T	C/C	26	T/T	13	T/C	15,8	T/C	17,9	0.653846	0.652174	0.00167224	0	0	0	1
chr25	58369559	SNP	A/A	C/C	26	A/A	10	A/C	16,8	A/C	19,8	0.703704	0.666667	0.037037	0	0	0	1
chr25	58370085	SNP	C/C	T/T	30	C/C	11	C/T	16,10	C/T	24,8	0.75	0.615385	0.134615	0	0	0	1
chr25	58370126	SNP	C/C	T/T	29	C/C	13	C/T	13,11	C/T	28,7	0.8	0.541667	0.258333	0	0	0	1
chr25	58370140	SNP	T/T	C/C	29	T/T	14	T/C	13,12	T/C	28,6	0.823529	0.52	0.303529	0	0	0	1
chr25	58370290	SNP	C/C	T/T	34	C/C	16	C/T	9,10	C/T	18,10	0.642857	0.473684	0.169173	0	0	0	1
chr25	58370336	SNP	G/G	A/A	38	G/G	15	G/A	13,12	G/A	21,8	0.724138	0.52	0.204138	0	0	0	1
chr25	58371878	SNP	A/A	G/G	13	A/A	10	A/G	14,13	A/G	21,7	0.75	0.518519	0.231481	0	0	0	1
chr25	58371914	SNP	A/A	G/G	16	A/A	12	A/G	13,12	A/G	23,6	0.793103	0.52	0.273103	0	0	0	1
chr25	58371939	SNP	C/C	T/T	18	C/C	13	C/T	11,13	C/T	24,6	0.8	0.458333	0.341667	0	0	0	1
chr25	58372175	SNP	C/C	A/A	26	C/C	10	C/A	12,12	C/A	23,6	0.793103	0.5	0.293103	0	0	0	1
chr25	58372219	SNP	C/C	G/G	33	C/C	14	C/G	13,15	C/G	24,6	0.8	0.464286	0.335714	0	0	0	1
chr25	58372284	SNP	G/G	A/A	34	G/G	14	G/A	14,16	G/A	24,8	0.75	0.466667	0.283333	0	0	0	1
chr25	58372995	SNP	A/A	G/G	36	A/A	16	A/G	14,11	A/G	33,7	0.825	0.56	0.265	0	0	0	1
chr25	58373182	SNP	G/G	A/A	37	G/G	15	G/A	13,10	G/A	35,4	0.897436	0.565217	0.332219	0	0	0	1
chr25	58374387	SNP	A/A	T/T	37	A/A	13	A/T	24,11	A/T	28,9	0.756757	0.685714	0.0710425	0	0	0	1
chr25	58374503	SNP	C/C	A/A	42	C/C	11	C/A	11,12	C/A	25,4	0.862069	0.478261	0.383808	0	0	0	1
chr25	58374740	SNP	G/G	T/T	32	G/G	10	G/T	16,13	G/T	39,9	0.8125	0.551724	0.260776	0	0	0	1
chr25	58374809	SNP	G/G	T/T	31	G/G	12	G/T	11,13	G/T	28,4	0.875	0.458333	0.416667	0	0	0	1
chr25	58375894	SNP	T/T	C/C	31	T/T	11	T/C	16,12	T/C	21,8	0.724138	0.571429	0.152709	0	0	0	1
chr25	58376353	SNP	A/A	G/G	36	A/A	8	A/G	17,8	A/G	20,6	0.769231	0.68	0.0892308	0	0	0	1
chr25	58376431	SNP	C/C	T/T	38	C/C	10	C/T	21,8	C/T	18,3	0.857143	0.724138	0.133005	0	0	0	1
chr25	58376436	SNP	G/G	T/T	35	G/G	10	G/T	20,8	G/T	19,2	0.904762	0.714286	0.190476	0	0	0	1
chr25	58376437	SNP	C/C	T/T	35	C/C	10	C/T	19,9	C/T	19,2	0.904762	0.678571	0.22619	0	0	0	1
chr25	58376643	SNP	C/C	G/G	37	C/C	12	C/G	12,9	C/G	24,5	0.827586	0.571429	0.256158	0	0	0	1
chr25	58376888	SNP	A/A	G/G	41	A/A	14	A/G	15,9	A/G	37,5	0.880952	0.625	0.255952	0	0	0	1
chr25	58376895	SNP	A/A	T/T	45	A/A	13	A/T	14,9	A/T	37,4	0.902439	0.608696	0.293743	0	0	0	1
chr25	58376907	SNP	T/T	G/G	44	T/T	13	T/G	14,7	T/G	33,4	0.891892	0.666667	0.225225	0	0	0	1
chr25	58376917	SNP	T/T	C/C	45	T/T	13	T/C	13,8	T/C	32,4	0.888889	0.619048	0.269841	0	0	0	1
chr25	58377040	SNP	T/T	G/G	43	T/T	11	T/G	14,7	T/T	34	1	0.666667	0.333333	0	0	0	1
chr25	58378089	SNP	G/G	T/T	36	G/G	11	G/T	15,11	G/T	30,10	0.75	0.576923	0.173077	0	0	0	1
chr25	58378474	SNP	T/T	C/C	17	T/T	10	T/C	15,6	T/C	29,10	0.74359	0.714286	0.029304	0	0	0	1
chr25	58378682	SNP	C/C	A/A	10	C/C	13	C/A	12,11	C/A	24,11	0.685714	0.521739	0.163975	0	0	0	1
chr25	58378683	SNP	C/C	A/A	10	C/C	13	C/A	12,11	C/A	24,11	0.685714	0.521739	0.163975	0	0	0	1
chr25	58378740	SNP	T/T	C/C	16	T/T	16	T/C	12,12	T/C	21,9	0.7	0.5	0.2	0	0	0	1
chr25	58379022	SNP	A/A	G/G	27	A/A	14	A/G	15,9	A/G	29,8	0.783784	0.625	0.158784	0	0	0	1
chr25	58379110	SNP	T/T	C/C	29	T/T	11	T/C	12,11	T/C	16,6	0.727273	0.521739	0.205534	0	0	0	1
chr25	58379451	SNP	C/C	G/G	28	C/C	12	C/G	16,9	C/G	16,5	0.761905	0.64	0.121905	0	0	0	1
chr25	58379471	SNP	T/T	C/C	32	T/T	11	T/C	16,9	T/C	15,5	0.75	0.64	0.11	0	0	0	1
chr25	58379668	SNP	C/C	G/G	33	C/C	16	C/G	10,9	C/G	26,5	0.83871	0.526316	0.312394	0	0	0	1
chr25	58379966	INDEL	AT/AT	A/A	12	AT/AT	14	AT/A	14,13	AT/AT	22	1	0.518519	0.481481	0	0	0	1
chr25	58380323	SNP	A/A	G/G	11	A/A	15	A/G	8,7	A/G	25,4	0.862069	0.533333	0.328736	0	0	0	1
chr25	58380396	SNP	T/T	C/C	12	T/T	15	T/C	8,6	T/C	25,8	0.757576	0.571429	0.186147	0	0	0	1
chr25	58380405	SNP	A/A	G/G	12	A/A	15	A/G	9,6	A/G	26,8	0.764706	0.6	0.164706	0	0	0	1
chr25	58380472	SNP	C/C	T/T	15	C/C	10	C/T	14,5	C/T	18,10	0.642857	0.736842	-0.093985	0	0	0	1
chr25	58380533	SNP	T/T	A/A	20	T/T	14	T/A	15,6	T/A	20,10	0.666667	0.714286	-0.047619	0	0	0	1
chr25	58380570	SNP	A/A	C/C	19	A/A	11	A/C	17,4	A/C	14,6	0.7	0.809524	-0.109524	0	0	0	1
chr25	58380616	SNP	G/G	A/A	24	G/G	14	G/G	21	G/A	16,4	0.8	1	-0.2	0	0	0	1
chr25	58381017	SNP	G/G	T/T	33	G/G	12	G/T	16,9	G/T	22,4	0.846154	0.64	0.206154	0	0	0	1
chr25	58381097	SNP	G/G	T/T	37	G/G	12	G/T	19,9	G/T	27,5	0.84375	0.678571	0.165179	0	0	0	1
chr25	58381225	SNP	A/A	T/T	21	A/A	12	A/T	24,15	A/T	24,8	0.75	0.615385	0.134615	0	0	0	1
chr25	58381294	SNP	G/G	A/A	16	G/G	10	G/A	28,6	G/A	31,4	0.885714	0.823529	0.0621849	0	0	0	1
chr25	58381856	SNP	C/C	A/A	29	C/C	11	C/A	15,13	C/A	30,12	0.714286	0.535714	0.178571	0	0	0	1
chr25	58382563	SNP	A/A	G/G	14	A/A	10	A/G	16,5	A/G	16,8	0.666667	0.761905	-0.0952381	0	0	0	1
chr25	58382958	SNP	C/C	T/T	32	C/C	11	C/T	15,9	C/T	37,6	0.860465	0.625	0.235465	0	0	0	1
chr25	58383103	INDEL	A/A	AG/AG	23	A/A	10	A/AG	15,9	A/AG	35,6	0.853659	0.625	0.228659	0	0	0	1
chr25	58383360	SNP	C/C	G/G	24	C/C	12	C/G	11,15	C/G	24,8	0.75	0.423077	0.326923	0	0	0	1
chr25	58383422	SNP	T/T	G/G	20	T/T	11	T/G	14,14	T/G	25,5	0.833333	0.5	0.333333	0	0	0	1
chr25	58383423	SNP	C/C	T/T	20	C/C	11	C/T	14,14	C/T	25,5	0.833333	0.5	0.333333	0	0	0	1
chr25	58383518	SNP	T/T	A/A	13	T/T	12	T/A	16,3	T/T	24	1	0.842105	0.157895	0	0	0	1
chr25	58383552	INDEL	C/C	CT/CT	10	C/C	10	C/CT	12,2	C/C	30	1	0.857143	0.142857	0	0	0	1
chr25	58384228	SNP	A/A	G/G	37	A/A	11	A/G	18,9	A/G	27,3	0.9	0.666667	0.233333	0	0	0	1
chr25	58384338	SNP	C/C	T/T	30	C/C	12	C/T	18,12	C/T	24,4	0.857143	0.6	0.257143	0	0	0	1
chr25	58385881	SNP	C/C	T/T	11	C/C	12	C/T	15,8	C/T	11,6	0.647059	0.652174	-0.00511509	0	0	0	1
chr25	58385890	SNP	A/A	G/G	13	A/A	12	A/G	13,7	A/G	15,6	0.714286	0.65	0.0642857	0	0	0	1
chr25	58385898	INDEL	A/A	AT/AT	12	A/A	11	A/AT	14,9	A/AT	14,6	0.7	0.608696	0.0913043	0	0	0	1
chr25	58386204	SNP	T/T	C/C	19	T/T	13	T/C	11,11	T/C	14,5	0.736842	0.5	0.236842	0	0	0	1
chr25	58386520	SNP	T/T	C/C	34	T/T	10	T/C	15,7	T/C	19,8	0.703704	0.681818	0.0218855	0	0	0	1
chr25	58386594	SNP	C/C	T/T	32	C/C	10	C/T	17,6	C/T	21,10	0.677419	0.73913	-0.0617111	0	0	0	1
chr25	58386597	SNP	A/A	G/G	32	A/A	10	A/G	18,6	A/G	22,10	0.6875	0.75	-0.0625	0	0	0	1
chr25	58386795	SNP	A/A	G/G	28	A/A	10	A/G	12,7	A/G	22,5	0.814815	0.631579	0.183236	0	0	0	1
chr25	58386837	SNP	T/T	C/C	28	T/T	11	T/C	20,7	T/C	20,6	0.769231	0.740741	0.02849	0	0	0	1
chr25	58386917	SNP	T/T	A/A	33	T/T	12	T/A	26,5	T/A	24,4	0.857143	0.83871	0.0184332	0	0	0	1
chr25	58387120	SNP	T/T	C/C	33	T/T	16	T/C	20,10	T/C	36,7	0.837209	0.666667	0.170543	0	0	0	1
chr25	58387214	INDEL	A/A	AT/AT	33	A/A	17	A/AT	16,11	A/AT	27,8	0.771429	0.592593	0.178836	0	0	0	1
chr25	58387260	INDEL	G/G	GA/GA	32	G/G	14	G/GA	15,15	G/GA	20,7	0.740741	0.5	0.240741	0	0	0	1
chr25	58387285	SNP	A/A	G/G	25	A/A	15	A/G	13,13	A/G	21,5	0.807692	0.5	0.307692	0	0	0	1
chr25	58387414	SNP	G/G	A/A	28	G/G	12	G/A	13,14	G/A	30,5	0.857143	0.481481	0.375661	0	0	0	1
chr25	58387884	SNP	A/A	G/G	21	A/A	13	A/G	18,11	A/G	34,10	0.772727	0.62069	0.152038	0	0	0	1
chr25	58388703	SNP	C/C	A/A	26	C/C	11	C/A	18,10	C/A	32,6	0.842105	0.642857	0.199248	0	0	0	1
chr25	58388876	SNP	A/A	G/G	31	A/A	14	A/G	12,12	A/G	35,7	0.833333	0.5	0.333333	0	0	0	1
chr25	58388923	INDEL	A/A	AT/AT	29	A/A	15	A/AT	15,10	A/AT	28,8	0.777778	0.6	0.177778	0	0	0	1
chr25	58389048	SNP	C/C	T/T	30	C/C	16	C/T	13,12	C/T	25,11	0.694444	0.52	0.174444	0	0	0	1
chr25	58390067	SNP	T/T	C/C	12	T/T	10	T/C	7,8	T/C	20,6	0.769231	0.466667	0.302564	0	0	0	2
chr25	58390474	SNP	A/A	T/T	15	A/A	10	A/T	15,7	A/T	22,9	0.709677	0.681818	0.0278592	0	0	0	2
chr25	58390817	INDEL	C/C	CG/CG	22	C/C	11	C/CG	19,9	C/CG	28,5	0.848485	0.678571	0.169913	0	0	0	2
chr25	58391306	SNP	C/C	G/G	19	C/C	10	C/G	16,7	C/G	23,8	0.741935	0.695652	0.0462833	0	0	0	2
chr25	58392187	INDEL	G/G	GT/GT	22	G/G	12	G/GT	12,15	G/GT	27,6	0.818182	0.444444	0.373737	0	0	0	2
chr25	58392460	SNP	G/G	A/A	16	G/G	10	G/A	15,9	G/A	28,6	0.823529	0.625	0.198529	0	0	0	2
chr25	58392547	SNP	A/A	T/T	18	A/A	14	A/T	13,7	A/T	29,5	0.852941	0.65	0.202941	0	0	0	2
chr25	58392571	INDEL	T/T	TA/TA	19	T/T	11	T/TA	13,7	T/TA	32,8	0.8	0.65	0.15	0	0	0	2
chr25	58394076	SNP	T/T	C/C	28	T/T	20	T/C	25,13	T/C	37,7	0.840909	0.657895	0.183014	0	0	0	2
chr25	58395342	SNP	C/C	T/T	28	C/C	10	C/T	10,8	C/T	25,8	0.757576	0.555556	0.20202	0	0	1	0
chr25	58395485	SNP	C/C	G/G	27	C/C	14	C/G	15,10	C/G	14,9	0.608696	0.6	0.00869565	0	1	0	0
chr25	58396958	INDEL	T/T	TA/TA	12	T/T	12	T/TA	11,10	T/TA	25,6	0.806452	0.52381	0.282642	0	0	0	2
chr25	58397032	SNP	G/G	A/A	14	G/G	11	G/A	10,9	G/A	22,5	0.814815	0.526316	0.288499	0	0	0	2
chr25	58397228	INDEL	G/G	GT/GT	14	G/G	11	G/GT	16,10	G/GT	28,9	0.756757	0.615385	0.141372	0	0	0	2
chr25	58397351	SNP	A/A	G/G	13	A/A	11	A/G	18,8	A/G	21,8	0.724138	0.692308	0.0318302	0	0	0	2
chr25	58397914	SNP	A/A	G/G	29	A/A	13	A/G	20,8	A/G	23,4	0.851852	0.714286	0.137566	0	0	0	2
chr25	58398563	SNP	C/C	A/A	30	C/C	13	C/A	12,5	C/A	22,9	0.709677	0.705882	0.00379507	0	0	0	3
chr25	58398867	SNP	T/T	C/C	37	T/T	10	T/C	19,10	T/C	34,7	0.829268	0.655172	0.174096	0	0	0	3
chr25	58398934	SNP	A/A	G/G	36	A/A	11	A/G	20,11	A/G	38,8	0.826087	0.645161	0.180926	0	0	0	3
chr25	58398952	SNP	G/G	C/C	39	G/G	11	G/C	18,11	G/C	36,7	0.837209	0.62069	0.21652	0	0	0	3
chr25	58398990	SNP	T/T	C/C	44	T/T	16	T/C	21,8	T/C	33,6	0.846154	0.724138	0.122016	0	0	0	3
chr25	58399018	SNP	T/T	C/C	42	T/T	13	T/C	24,8	T/C	34,7	0.829268	0.75	0.0792683	0	0	0	3
chr25	58399034	SNP	C/C	A/A	41	C/C	14	C/A	23,9	C/A	36,5	0.878049	0.71875	0.159299	0	0	0	3
chr25	58399063	SNP	A/A	T/T	36	A/A	14	A/T	19,8	A/A	41	1	0.703704	0.296296	0	0	0	3
chr25	58399536	SNP	G/G	A/A	36	G/G	18	G/A	14,18	G/A	40,7	0.851064	0.4375	0.413564	0	0	0	3
chr25	58399602	SNP	C/C	A/A	32	C/C	18	C/A	17,14	C/A	33,8	0.804878	0.548387	0.256491	0	0	0	3
chr25	58399822	SNP	C/C	T/T	35	C/C	10	C/T	13,11	C/T	21,4	0.84	0.541667	0.298333	0	0	0	3
chr25	58400257	SNP	A/A	G/G	29	A/A	11	A/G	13,11	A/G	26,9	0.742857	0.541667	0.20119	0	0	0	3
chr25	58400320	INDEL	T/T	TATGGGA/TATGGGA	26	T/T	12	T/TATGGGA	15,7	T/TATGGGA	27,9	0.75	0.681818	0.0681818	0	0	0	3
chr25	58400437	SNP	T/T	C/C	26	T/T	12	T/C	14,11	T/C	20,7	0.740741	0.56	0.180741	0	0	0	3
chr25	58400575	SNP	T/T	C/C	22	T/T	11	T/C	15,10	T/C	19,5	0.791667	0.6	0.191667	0	0	0	3
chr25	58401091	SNP	G/G	T/T	11	G/G	10	G/T	14,11	G/T	19,7	0.730769	0.56	0.170769	0	0	0	2
chr25	58402413	SNP	C/C	T/T	12	C/C	10	C/T	13,5	C/T	32,9	0.780488	0.722222	0.0582656	0	0	0	2
chr25	58402434	SNP	C/C	T/T	11	C/C	11	C/T	13,5	C/T	36,10	0.782609	0.722222	0.0603865	0	0	0	2
chr25	58402691	SNP	G/G	T/T	11	G/G	11	G/T	17,3	G/T	28,6	0.823529	0.85	-0.0264706	0	0	0	2
chr25	58402852	SNP	C/C	G/G	20	C/C	13	C/G	9,7	C/G	20,6	0.769231	0.5625	0.206731	0	0	0	2
chr25	58402975	SNP	T/T	C/C	24	T/T	11	T/C	16,5	T/C	24,11	0.685714	0.761905	-0.0761905	0	0	0	2
chr25	58402984	SNP	A/A	T/T	22	A/A	10	A/T	17,4	A/T	23,10	0.69697	0.809524	-0.112554	0	0	0	2
chr25	58402988	INDEL	ATTATGATAAT/ATTATGATAAT	A/A	22	ATTATGATAAT/ATTATGATAAT	10	ATTATGATAAT/A	17,4	ATTATGATAAT/A	24,10	0.705882	0.809524	-0.103641	0	0	0	2
chr25	58403034	SNP	A/A	T/T	27	A/A	11	A/T	15,5	A/T	23,8	0.741935	0.75	-0.00806452	0	0	0	2
chr25	58403181	SNP	G/G	C/C	27	G/G	11	G/C	13,8	G/C	25,5	0.833333	0.619048	0.214286	0	0	0	2
chr25	58403481	SNP	A/A	C/C	29	A/A	13	A/C	17,12	A/C	34,8	0.809524	0.586207	0.223317	0	0	0	2
chr25	58403536	SNP	T/T	C/C	27	T/T	12	T/C	20,10	T/C	27,11	0.710526	0.666667	0.0438596	0	0	0	2
chr25	58403798	SNP	T/T	C/C	27	T/T	13	T/C	18,9	T/C	22,12	0.647059	0.666667	-0.0196078	0	0	0	2
chr25	58403861	INDEL	CT/CT	C/C	18	CT/CT	12	CT/C	20,7	CT/C	20,10	0.666667	0.740741	-0.0740741	0	0	0	1
chr25	58405672	SNP	T/T	A/A	31	T/T	13	T/A	16,13	T/A	21,6	0.777778	0.551724	0.226054	0	1	0	0
chr25	58406162	SNP	A/A	G/G	22	A/A	12	A/G	19,14	A/G	29,14	0.674419	0.575758	0.098661	0	1	0	0
chr25	58408550	INDEL	AAG/AAG	A/A	42	AAG/AAG	11	AAG/A	16,20	AAG/A	20,5	0.8	0.444444	0.355556	0	0	0	2
chr25	58409068	SNP	G/G	C/C	26	G/G	13	G/C	13,9	G/C	24,4	0.857143	0.590909	0.266234	0	0	0	2
chr25	58409837	SNP	T/T	C/C	28	T/T	10	T/C	17,4	T/C	27,6	0.818182	0.809524	0.00865801	0	0	0	2
chr25	58410083	INDEL	CG/CG	C/C	23	CG/CG	14	CG/C	22,6	CG/C	34,11	0.755556	0.785714	-0.0301587	0	0	0	2
chr25	58410611	SNP	T/T	G/G	24	T/T	10	T/G	16,9	T/G	27,5	0.84375	0.64	0.20375	0	0	0	2
chr25	58411032	SNP	A/A	G/G	17	A/A	11	A/G	13,11	A/G	25,4	0.862069	0.541667	0.320402	0	0	0	2
chr25	58411048	SNP	A/A	C/C	19	A/A	10	A/C	12,10	A/C	24,4	0.857143	0.545455	0.311688	0	0	0	2
chr25	58411850	INDEL	C/C	CTT/CTT	10	C/C	16	C/CTT	17,5	C/CTT	18,7	0.72	0.772727	-0.0527273	0	0	0	2
chr25	58412671	SNP	G/G	A/A	34	G/G	16	G/A	18,10	G/A	32,8	0.8	0.642857	0.157143	0	0	0	2
chr25	58412709	SNP	G/G	T/T	34	G/G	15	G/T	15,8	G/T	27,10	0.72973	0.652174	0.0775558	0	0	0	2
chr25	58412830	SNP	T/T	C/C	32	T/T	11	T/C	15,4	T/C	21,6	0.777778	0.789474	-0.0116959	0	0	0	2
chr25	58412845	SNP	T/T	A/A	28	T/T	11	T/A	15,7	T/A	21,7	0.75	0.681818	0.0681818	0	0	0	2
chr25	58412881	SNP	G/G	A/A	21	G/G	10	G/A	18,11	G/A	28,6	0.823529	0.62069	0.20284	0	0	0	2
chr25	58412903	SNP	T/T	C/C	21	T/T	12	T/C	19,10	T/C	26,7	0.787879	0.655172	0.132706	0	0	0	2
chr25	58413477	SNP	A/A	T/T	27	A/A	13	A/T	16,8	A/T	25,8	0.757576	0.666667	0.0909091	0	0	0	2
chr25	58413618	SNP	C/C	G/G	30	C/C	13	C/G	20,10	C/G	26,6	0.8125	0.666667	0.145833	0	0	0	2
chr25	58413821	SNP	C/C	G/G	30	C/C	11	C/G	16,9	C/G	32,10	0.761905	0.64	0.121905	0	0	0	1
chr25	58415144	SNP	G/G	C/C	20	G/G	12	G/C	14,10	G/C	28,4	0.875	0.583333	0.291667	0	0	0	1
chr25	58415159	SNP	C/C	T/T	19	C/C	11	C/T	13,9	C/T	27,3	0.9	0.590909	0.309091	0	0	0	1
chr25	58416428	INDEL	A/A	AAT/AAT	13	A/A	10	A/AAT	19,10	A/AAT	27,8	0.771429	0.655172	0.116256	0	0	0	2
chr25	58417032	SNP	A/A	G/G	26	A/A	10	A/G	28,8	A/A	27	1	0.777778	0.222222	0	0	0	2
chr25	58417232	SNP	T/T	C/C	34	T/T	12	T/C	14,7	T/C	26,10	0.722222	0.666667	0.0555556	0	0	0	2
chr25	58417332	INDEL	A/A	ATT/ATT	27	A/A	16	A/ATT	14,4	A/ATT	17,5	0.772727	0.777778	-0.00505051	0	0	0	2
chr25	58417417	SNP	A/A	G/G	27	A/A	12	A/G	16,9	A/G	21,9	0.7	0.64	0.06	0	0	0	2
chr25	58417830	SNP	A/A	G/G	23	A/A	12	A/G	16,9	A/G	26,11	0.702703	0.64	0.0627027	0	0	0	2
chr25	58417863	SNP	T/T	G/G	20	T/T	10	T/G	18,8	T/G	24,9	0.727273	0.692308	0.034965	0	0	0	2
chr25	58417930	SNP	T/T	C/C	18	T/T	10	T/C	23,11	T/C	25,11	0.694444	0.676471	0.0179739	0	0	0	2
chr25	58417964	SNP	C/C	A/A	17	C/C	12	C/A	25,11	C/A	23,7	0.766667	0.694444	0.0722222	0	0	0	2
chr25	58418138	SNP	A/A	G/G	13	A/A	13	A/G	23,8	A/G	24,6	0.8	0.741935	0.0580645	0	0	0	2
chr25	58418211	SNP	A/A	G/G	12	A/A	10	A/G	21,12	A/G	28,9	0.756757	0.636364	0.120393	0	0	0	2
chr25	58418445	SNP	A/A	G/G	23	A/A	11	A/G	17,14	A/G	28,14	0.666667	0.548387	0.11828	0	0	0	2
chr25	58418795	SNP	C/C	A/A	46	C/C	14	C/A	13,14	C/A	31,8	0.794872	0.481481	0.31339	0	0	0	2
chr25	58419360	SNP	T/T	C/C	27	T/T	11	T/C	9,5	T/C	34,4	0.894737	0.642857	0.25188	0	0	0	2
chr25	58419504	SNP	T/T	C/C	36	T/T	12	T/C	12,3	T/C	39,7	0.847826	0.8	0.0478261	0	0	0	2
chr25	58419569	SNP	T/T	C/C	32	T/T	14	T/C	12,4	T/C	34,9	0.790698	0.75	0.0406977	0	0	0	2
chr25	58420468	SNP	A/A	T/T	17	A/A	10	A/T	23,10	A/T	32,6	0.842105	0.69697	0.145136	0	0	0	2
chr25	58420696	SNP	A/A	G/G	32	A/A	13	A/G	21,13	A/G	32,4	0.888889	0.617647	0.271242	0	0	0	2
chr25	58420850	INDEL	A/A	AT/AT	29	A/A	11	A/AT	17,10	A/AT	32,5	0.864865	0.62963	0.235235	0	0	0	2
chr25	58420851	SNP	G/G	T/T	29	G/G	11	G/T	17,10	G/T	32,5	0.864865	0.62963	0.235235	0	0	0	2
chr25	58420917	SNP	A/A	G/G	18	A/A	10	A/G	12,10	A/G	22,7	0.758621	0.545455	0.213166	0	0	0	2
chr25	58421873	INDEL	C/C	CTT/CTT	11	C/C	10	C/CTT	19,10	C/CTT	17,9	0.653846	0.655172	-0.00132626	0	0	0	1
chr25	58421932	SNP	G/G	A/A	20	G/G	11	G/A	25,11	G/A	24,13	0.648649	0.694444	-0.0457958	0	0	0	1
chr25	58421950	SNP	A/A	G/G	20	A/A	13	A/G	27,12	A/G	26,11	0.702703	0.692308	0.010395	0	0	0	1
chr25	58421959	INDEL	AG/AG	A/A	22	AG/AG	13	AG/A	24,11	AG/A	27,11	0.710526	0.685714	0.024812	0	0	0	1
chr25	58421974	SNP	A/A	T/T	21	A/A	11	A/T	24,6	A/T	24,9	0.727273	0.8	-0.0727273	0	0	0	1
chr25	58421988	SNP	A/A	C/C	15	A/A	11	A/C	25,6	A/C	23,7	0.766667	0.806452	-0.0397849	0	0	0	1
chr25	58422477	SNP	A/A	G/G	29	A/A	12	A/G	12,10	A/G	29,11	0.725	0.545455	0.179545	0	0	0	1
chr25	58422758	SNP	G/G	A/A	30	G/G	19	G/A	23,10	G/A	36,6	0.857143	0.69697	0.160173	0	0	0	1
chr25	58422768	INDEL	A/A	ACT/ACT	27	A/A	20	A/ACT	22,9	A/ACT	35,6	0.853659	0.709677	0.143981	0	0	0	1
chr25	58423461	INDEL	A/A	AT/AT	30	A/A	11	A/AT	18,7	A/AT	22,9	0.709677	0.72	-0.0103226	0	0	0	1
chr25	58423472	SNP	C/C	A/A	32	C/C	11	C/A	22,6	C/A	24,9	0.727273	0.785714	-0.0584416	0	0	0	1
chr25	58424717	SNP	A/A	C/C	22	A/A	11	A/C	21,13	A/C	19,8	0.703704	0.617647	0.0860566	0	0	0	2
chr25	58424718	SNP	A/A	C/C	22	A/A	11	A/C	22,12	A/C	18,8	0.692308	0.647059	0.0452489	0	0	0	2
chr25	58426697	INDEL	CTT/CTT	C/C	16	CTT/CTT	11	CTT/C	9,9	CTT/C	18,7	0.72	0.5	0.22	0	0	0	3
chr25	58427350	INDEL	A/A	AT/AT	31	A/A	12	A/AT	20,12	A/AT	16,10	0.615385	0.625	-0.00961538	0	0	0	3
chr25	58427556	SNP	T/T	G/G	26	T/T	11	T/G	20,8	T/G	26,7	0.787879	0.714286	0.0735931	0	0	0	3
chr25	58428106	SNP	G/G	A/A	19	G/G	14	G/A	20,11	G/A	28,8	0.777778	0.645161	0.132616	0	0	0	3
chr25	58428234	SNP	T/T	A/A	12	T/T	11	T/A	18,14	T/A	28,7	0.8	0.5625	0.2375	0	0	0	3
chr25	58428424	SNP	T/T	G/G	10	T/T	14	T/G	17,8	T/G	18,7	0.72	0.68	0.04	0	0	0	3
chr25	58428581	INDEL	T/T	TA/TA	10	T/T	16	T/TA	19,10	T/TA	19,7	0.730769	0.655172	0.0755968	0	0	0	3
chr25	58429328	SNP	A/A	C/C	21	A/A	10	A/C	20,14	A/C	24,5	0.827586	0.588235	0.239351	0	0	0	3
chr25	58429522	SNP	T/T	C/C	23	T/T	13	T/C	18,4	T/C	16,5	0.761905	0.818182	-0.0562771	0	0	1	1
chr25	58429982	SNP	A/A	G/G	24	A/A	12	A/G	13,12	A/G	28,5	0.848485	0.52	0.328485	0	1	0	1
chr25	58430077	SNP	A/A	G/G	28	A/A	14	A/G	24,8	A/G	28,10	0.736842	0.75	-0.0131579	0	0	1	1
chr25	58430320	SNP	T/T	A/A	15	T/T	10	T/A	11,11	T/A	32,4	0.888889	0.5	0.388889	0	0	0	3
chr25	58430451	INDEL	AG/AG	A/A	13	AG/AG	11	AG/A	15,8	AG/A	21,8	0.724138	0.652174	0.071964	0	0	0	3
chr25	58430517	SNP	G/G	T/T	14	G/G	14	G/T	14,6	G/T	22,10	0.6875	0.7	-0.0125	0	0	0	3
chr25	58430582	SNP	A/A	G/G	20	A/A	15	A/G	11,6	A/G	21,10	0.677419	0.647059	0.0303605	0	0	0	3
chr25	58430710	SNP	T/T	A/A	29	T/T	16	T/A	19,5	T/T	32	1	0.791667	0.208333	0	0	0	3
chr25	58430712	SNP	T/T	A/A	29	T/T	16	T/A	19,5	T/A	31,5	0.861111	0.791667	0.0694444	0	0	0	3
chr25	58431234	SNP	G/G	A/A	26	G/G	12	G/A	27,9	G/A	26,7	0.787879	0.75	0.0378788	0	0	0	3
chr25	58431689	SNP	C/C	T/T	25	C/C	14	C/T	15,7	C/T	21,9	0.7	0.681818	0.0181818	0	0	0	3
chr25	58432088	SNP	T/T	C/C	36	T/T	11	T/C	11,9	T/C	19,4	0.826087	0.55	0.276087	0	0	0	3
chr25	58432420	INDEL	T/T	TA/TA	20	T/T	12	T/TA	24,9	T/TA	33,4	0.891892	0.727273	0.164619	0	0	0	2
chr25	58432643	SNP	A/A	G/G	23	A/A	22	A/G	13,7	A/G	30,5	0.857143	0.65	0.207143	0	0	0	2
chr25	58432658	SNP	A/A	T/T	23	A/A	21	A/T	11,8	A/T	34,4	0.894737	0.578947	0.315789	0	0	0	2
chr25	58432660	SNP	T/T	C/C	23	T/T	17	T/C	11,8	T/C	32,3	0.914286	0.578947	0.335338	0	0	0	2
chr25	58432748	SNP	C/C	G/G	26	C/C	12	C/G	18,12	C/G	35,6	0.853659	0.6	0.253659	0	0	0	2
chr25	58432818	SNP	A/A	G/G	27	A/A	10	A/G	13,10	A/G	30,8	0.789474	0.565217	0.224256	0	0	0	2
chr25	58433444	SNP	A/A	G/G	22	A/A	10	A/G	18,7	A/G	32,11	0.744186	0.72	0.024186	0	0	0	2
chr25	58433478	SNP	T/T	G/G	25	T/T	10	T/G	16,11	T/G	31,9	0.775	0.592593	0.182407	0	0	0	2
chr25	58433868	INDEL	T/T	TG/TG	31	T/T	10	T/TG	15,9	T/TG	23,8	0.741935	0.625	0.116935	0	0	0	2
chr25	58436542	SNP	T/T	C/C	34	T/T	10	T/C	22,14	T/C	22,8	0.733333	0.611111	0.122222	0	0	0	1
chr25	58436775	SNP	A/A	G/G	33	A/A	10	A/G	20,12	A/G	21,7	0.75	0.625	0.125	0	0	0	1
chr25	58437403	INDEL	AT/AT	A/A	29	AT/AT	10	AT/A	17,6	AT/A	18,3	0.857143	0.73913	0.118012	0	0	0	1
chr25	58438691	SNP	G/G	C/C	31	G/G	15	G/C	15,14	G/C	25,6	0.806452	0.517241	0.28921	0	0	0	1
chr25	58438725	SNP	A/A	G/G	36	A/A	16	A/G	7,11	A/G	26,8	0.764706	0.388889	0.375817	0	0	0	1
chr25	58439229	SNP	A/A	T/T	31	A/A	13	A/T	20,8	A/T	24,8	0.75	0.714286	0.0357143	0	0	0	1
chr25	58439489	SNP	G/G	A/A	30	G/G	15	G/A	21,12	G/A	26,11	0.702703	0.636364	0.0663391	0	0	0	1
chr25	58440176	SNP	T/T	C/C	25	T/T	10	T/C	21,13	T/C	26,8	0.764706	0.617647	0.147059	0	0	0	1
chr25	58440260	SNP	T/T	A/A	29	T/T	10	T/A	16,13	T/A	21,8	0.724138	0.551724	0.172414	0	0	0	1
[truncated: 4,580 more rows]

## Sheet: Table S4
Table S4: Effective SNPs
#chr	pos	type	ref	G.d-GT	G.d-AD	G.h-GT	G.h-depth	B_1-GT	B1-Depth	B2-GT	B2_2-depth	INDEX1	INDEX2	DELTA
@chr18	60120000	61980000
chr18	60325988	SNP	C/C	G/G	65	C/C	11	C/G	24,5	C/C	36	1	0.827586	0.172414
chr18	60378891	SNP	G/G	A/A	22	G/G	14	G/A	27,3	G/G	31	1	0.9	0.1
chr18	60541451	SNP	A/A	C/C	36	A/A	11	A/C	22,4	A/A	31	1	0.846154	0.153846
chr18	60544253	SNP	C/C	T/T	24	C/C	18	C/T	24,3	C/C	34	1	0.888889	0.111111
chr18	60984390	SNP	G/G	C/C	387	G/G	10	G/C	33,52	G/G	27	1	0.388235	0.611765
chr18	60984391	SNP	G/G	A/A	385	G/G	10	G/A	33,53	G/G	27	1	0.383721	0.616279
chr18	60994167	SNP	A/A	C/C	36	A/A	10	A/C	25,6	A/A	34	1	0.806452	0.193548
chr18	60995629	SNP	C/C	T/T	167	C/C	12	C/T	15,16	C/C	34	1	0.483871	0.516129
chr18	61190000	SNP	G/G	T/T	46	G/G	13	G/T	24,6	G/G	36	1	0.8	0.2
chr18	61203404	INDEL	C/C	CT/CT	80	C/C	16	C/CT	29,3	C/C	36	1	0.90625	0.09375
chr18	61256702	SNP	A/A	G/G	61	A/A	11	A/G	24,6	A/G	31,5	0.861111	0.8	0.0611111
chr18	61447596	SNP	A/A	G/G	16	A/A	11	A/G	21,6	A/A	37	1	0.777778	0.222222
chr18	61447651	SNP	A/A	G/G	19	A/A	10	A/G	18,6	A/A	31	1	0.75	0.25
chr18	61518982	SNP	C/C	A/A	30	C/C	11	C/A	14,2	C/C	32	1	0.875	0.125
chr18	61519917	SNP	A/A	C/C	37	A/A	18	A/C	29,4	A/A	38	1	0.878788	0.121212
chr18	61520284	SNP	T/T	A/A	42	T/T	10	T/A	23,2	T/T	29	1	0.92	0.08
chr18	61572980	SNP	A/A	G/G	30	A/A	17	A/G	25,3	A/A	31	1	0.892857	0.107143
chr18	61676797	SNP	C/C	T/T	36	C/C	22	C/T	25,3	C/C	45	1	0.892857	0.107143
chr18	61800890	SNP	T/T	C/C	20	T/T	11	T/C	38,8	T/C	18,2	0.9	0.826087	0.073913
chr18	61801262	SNP	A/A	T/T	29	A/A	13	A/T	21,3	A/A	33	1	0.875	0.125
@chr25	57795000	58850000
chr25	57813351	SNP	C/C	A/A	35	C/C	11	C/A	13,11	C/A	28,5	0.848485	0.541667	0.306818
chr25	57832413	SNP	T/T	C/C	37	T/T	12	T/C	26,7	T/C	24,6	0.8	0.787879	0.0121212
chr25	57881930	SNP	C/C	T/T	18	C/C	11	C/T	13,8	C/T	19,7	0.730769	0.619048	0.111722
chr25	57882046	SNP	T/T	C/C	18	T/T	10	T/C	14,9	T/C	17,4	0.809524	0.608696	0.200828
chr25	57900479	SNP	T/T	A/A	34	T/T	10	T/A	16,12	T/A	20,8	0.714286	0.571429	0.142857
chr25	57925260	SNP	C/C	T/T	16	C/C	11	C/T	17,10	C/T	20,5	0.8	0.62963	0.17037
chr25	57954286	SNP	T/T	G/G	21	T/T	13	T/G	13,8	T/G	23,7	0.766667	0.619048	0.147619
chr25	57954387	SNP	C/C	A/A	23	C/C	16	C/A	8,6	C/A	25,7	0.78125	0.571429	0.209821
chr25	57955138	INDEL	TGAGGAA/TGAGGAA	T/T	25	TGAGGAA/TGAGGAA	12	TGAGGAA/T	18,13	TGAGGAA/T	27,3	0.9	0.580645	0.319355
chr25	57959058	SNP	C/C	T/T	34	C/C	15	C/T	13,9	C/T	22,3	0.88	0.590909	0.289091
chr25	57959612	SNP	T/T	A/A	33	T/T	10	T/A	23,6	T/A	22,8	0.733333	0.793103	-0.0597701
chr25	57964402	SNP	G/G	A/A	23	G/G	15	G/A	22,18	G/A	24,5	0.827586	0.55	0.277586
chr25	57987726	SNP	G/G	A/A	34	G/G	13	G/A	15,23	G/A	18,6	0.75	0.394737	0.355263
chr25	57990536	SNP	T/T	A/A	29	T/T	12	T/A	20,7	T/A	30,3	0.909091	0.740741	0.16835
chr25	57997122	SNP	C/C	A/A	13	C/C	13	C/A	16,5	C/A	34,6	0.85	0.761905	0.0880952
chr25	58020553	SNP	G/G	C/C	37	G/G	11	G/C	14,10	G/C	23,4	0.851852	0.583333	0.268519
chr25	58023998	SNP	G/G	A/A	26	G/G	12	G/A	19,12	G/A	28,7	0.8	0.612903	0.187097
chr25	58025046	SNP	G/G	T/T	35	G/G	12	G/T	26,12	G/T	19,5	0.791667	0.684211	0.107456
chr25	58025794	SNP	C/C	T/T	40	C/C	13	C/T	23,8	C/T	32,12	0.727273	0.741935	-0.0146628
chr25	58025861	SNP	A/A	C/C	40	A/A	19	A/C	17,6	A/C	31,10	0.756098	0.73913	0.0169671
chr25	58026507	SNP	C/C	T/T	33	C/C	13	C/T	22,11	C/T	19,12	0.612903	0.666667	-0.0537634
chr25	58038145	SNP	A/A	C/C	20	A/A	10	A/C	14,9	A/C	31,7	0.815789	0.608696	0.207094
chr25	58041929	SNP	A/A	G/G	21	A/A	16	A/G	12,5	A/G	22,4	0.846154	0.705882	0.140271
chr25	58053336	SNP	C/C	T/T	37	C/C	18	C/T	18,11	C/T	34,12	0.73913	0.62069	0.118441
chr25	58056400	SNP	A/A	T/T	26	A/A	13	A/T	15,11	A/T	30,11	0.731707	0.576923	0.154784
chr25	58056650	SNP	C/C	G/G	41	C/C	14	C/G	12,10	C/G	22,7	0.758621	0.545455	0.213166
chr25	58113099	SNP	T/T	G/G	25	T/T	12	T/G	18,8	T/G	22,5	0.814815	0.692308	0.122507
chr25	58170197	SNP	A/A	G/G	20	A/A	12	A/G	17,12	A/G	18,2	0.9	0.586207	0.313793
chr25	58199963	SNP	C/C	T/T	18	C/C	17	C/T	16,9	C/T	30,8	0.789474	0.64	0.149474
chr25	58199977	SNP	C/C	T/T	20	C/C	17	C/T	15,9	C/T	29,8	0.783784	0.625	0.158784
chr25	58200267	SNP	T/T	G/G	17	T/T	10	T/G	17,9	T/G	24,11	0.685714	0.653846	0.0318681
chr25	58213746	SNP	G/G	C/C	24	G/G	14	G/C	24,27	G/C	35,21	0.625	0.470588	0.154412
chr25	58217481	SNP	G/G	A/A	34	G/G	10	G/A	22,24	G/A	32,19	0.627451	0.478261	0.14919
chr25	58302167	SNP	G/G	A/A	36	G/G	10	G/A	17,10	G/A	28,10	0.736842	0.62963	0.107212
chr25	58312706	SNP	A/A	G/G	30	A/A	17	A/G	27,8	A/G	22,14	0.611111	0.771429	-0.160317
chr25	58335710	SNP	A/A	T/T	35	A/A	13	A/T	17,13	A/T	19,7	0.730769	0.566667	0.164103
chr25	58395485	SNP	C/C	G/G	27	C/C	14	C/G	15,10	C/G	14,9	0.608696	0.6	0.00869565
chr25	58405672	SNP	T/T	A/A	31	T/T	13	T/A	16,13	T/A	21,6	0.777778	0.551724	0.226054
chr25	58406162	SNP	A/A	G/G	22	A/A	12	A/G	19,14	A/G	29,14	0.674419	0.575758	0.098661
chr25	58429982	SNP	A/A	G/G	24	A/A	12	A/G	13,12	A/G	28,5	0.848485	0.52	0.328485
chr25	58458317	SNP	A/A	C/C	42	A/A	15	A/C	14,6	A/C	21,7	0.75	0.7	0.05
chr25	58458325	SNP	T/T	C/C	40	T/T	12	T/C	15,4	T/C	21,6	0.777778	0.789474	-0.0116959
chr25	58458411	INDEL	CCTT/CCTT	C/C	30	CCTT/CCTT	13	CCTT/C	20,9	CCTT/CCTT	28	1	0.689655	0.310345
chr25	58458446	SNP	A/A	G/G	29	A/A	15	A/G	20,8	A/A	31	1	0.714286	0.285714
chr25	58587944	SNP	T/T	A/A	30	T/T	11	T/A	16,6	T/A	31,7	0.815789	0.727273	0.0885167
chr25	58604160	SNP	A/A	C/C	33	A/A	17	A/C	18,5	A/C	17,7	0.708333	0.782609	-0.0742754
chr25	58664495	SNP	G/G	A/A	27	G/G	10	G/A	18,13	G/A	34,12	0.73913	0.580645	0.158485
chr25	58664852	SNP	C/C	A/A	40	C/C	12	C/A	25,10	C/A	38,9	0.808511	0.714286	0.0942249
chr25	58664882	SNP	T/T	G/G	37	T/T	11	T/G	20,10	T/G	38,7	0.844444	0.666667	0.177778
chr25	58675639	SNP	T/T	A/A	20	T/T	11	T/A	21,9	T/A	20,6	0.769231	0.7	0.0692308
chr25	58688682	SNP	C/C	A/A	25	C/C	11	C/A	27,9	C/A	28,8	0.777778	0.75	0.0277778
chr25	58707296	SNP	T/T	A/A	22	T/T	14	T/A	15,7	T/A	28,10	0.736842	0.681818	0.0550239
chr25	58707507	SNP	C/C	T/T	18	C/C	11	C/T	20,14	C/T	32,7	0.820513	0.588235	0.232278
chr25	58741375	INDEL	TTCG/TTCG	T/T	37	TTCG/TTCG	14	TTCG/T	14,11	TTCG/T	29,5	0.852941	0.56	0.292941
chr25	58766068	SNP	C/C	T/T	39	C/C	11	C/T	10,9	C/T	37,5	0.880952	0.526316	0.354637
chr25	58770603	SNP	A/A	G/G	30	A/A	10	A/G	21,12	A/G	27,10	0.72973	0.636364	0.0933661
chr25	58810225	SNP	T/T	C/C	30	T/T	14	T/C	17,4	T/C	24,6	0.8	0.809524	-0.00952381
chr25	58813387	SNP	C/C	T/T	87	C/C	11	C/T	12,11	C/T	19,9	0.678571	0.521739	0.156832
chr25	58822501	SNP	A/A	T/T	33	A/A	14	A/T	24,8	A/T	18,6	0.75	0.75	0
chr25	58822930	SNP	G/G	A/A	27	G/G	12	G/A	13,13	G/A	19,11	0.633333	0.5	0.133333
chr25	58845474	SNP	G/G	A/A	33	G/G	13	G/A	20,11	G/A	39,11	0.78	0.645161	0.134839
@chr25	58890000	60825000
chr25	58895627	SNP	C/C	T/T	25	C/C	11	C/T	8,5	C/T	27,9	0.75	0.615385	0.134615
chr25	58895893	SNP	G/G	A/A	32	G/G	13	G/A	22,5	G/A	21,9	0.7	0.814815	-0.114815
chr25	58895923	SNP	A/A	G/G	30	A/A	10	A/G	16,4	A/G	18,9	0.666667	0.8	-0.133333
chr25	58895932	SNP	C/C	T/T	29	C/C	10	C/T	15,4	C/T	20,9	0.689655	0.789474	-0.0998185
chr25	58911828	SNP	A/A	G/G	35	A/A	10	A/G	29,8	A/G	32,6	0.842105	0.783784	0.0583215
chr25	58912345	SNP	T/T	G/G	28	T/T	11	T/G	16,15	T/G	32,5	0.864865	0.516129	0.348736
chr25	58927199	SNP	A/A	G/G	25	A/A	15	A/G	15,12	A/G	25,8	0.757576	0.555556	0.20202
chr25	58981095	SNP	T/T	C/C	32	T/T	19	T/C	15,12	T/C	20,6	0.769231	0.555556	0.213675
chr25	58987366	SNP	T/T	A/A	31	T/T	12	T/A	18,8	T/A	26,4	0.866667	0.692308	0.174359
chr25	59007579	SNP	T/T	C/C	33	T/T	13	T/C	17,6	T/C	31,10	0.756098	0.73913	0.0169671
chr25	59057454	SNP	C/C	T/T	25	C/C	10	C/T	18,10	C/T	16,5	0.761905	0.642857	0.119048
chr25	59058588	SNP	C/C	G/G	22	C/C	11	C/G	12,8	C/G	22,12	0.647059	0.6	0.0470588
chr25	59108355	INDEL	CT/CT	C/C	25	CT/CT	14	CT/C	14,10	CT/C	31,6	0.837838	0.583333	0.254505
chr25	59109201	SNP	T/T	C/C	22	T/T	10	T/C	16,10	T/C	15,4	0.789474	0.615385	0.174089
chr25	59114836	SNP	G/G	T/T	29	G/G	10	G/T	20,7	G/T	19,6	0.76	0.740741	0.0192593
chr25	59126818	SNP	A/A	T/T	34	A/A	14	A/T	22,14	A/T	19,10	0.655172	0.611111	0.0440613
chr25	59127368	SNP	A/A	C/C	30	A/A	14	A/A	19	A/C	30,5	0.857143	1	-0.142857
chr25	59129467	SNP	A/A	C/C	20	A/A	10	A/C	22,9	A/C	34,9	0.790698	0.709677	0.0810203
chr25	59133960	SNP	C/C	T/T	23	C/C	11	C/T	14,4	C/T	22,7	0.758621	0.777778	-0.0191571
chr25	59162756	SNP	C/C	T/T	38	C/C	11	C/T	17,7	C/T	34,7	0.829268	0.708333	0.120935
chr25	59194509	SNP	C/C	T/T	30	C/C	13	C/T	14,6	C/T	16,5	0.761905	0.7	0.0619048
chr25	59195227	SNP	G/G	T/T	35	G/G	11	G/T	23,12	G/T	32,9	0.780488	0.657143	0.123345
chr25	59244317	INDEL	A/A	AT/AT	26	A/A	10	A/AT	13,9	A/AT	24,7	0.774194	0.590909	0.183284
chr25	59267369	INDEL	C/C	CAA/CAA	32	C/C	17	C/CAA	12,11	C/CAA	31,3	0.911765	0.521739	0.390026
chr25	59270326	SNP	T/T	C/C	18	T/T	11	T/C	12,12	T/C	34,6	0.85	0.5	0.35
chr25	59271805	SNP	G/G	A/A	23	G/G	13	G/A	6,7	G/A	15,12	0.555556	0.461538	0.0940171
chr25	59287064	SNP	C/C	A/A	27	C/C	10	C/A	15,10	C/A	30,5	0.857143	0.6	0.257143
chr25	59293389	SNP	A/A	G/G	26	A/A	14	A/G	14,8	A/G	26,7	0.787879	0.636364	0.151515
chr25	59303790	SNP	C/C	T/T	30	C/C	12	C/T	26,13	C/T	22,9	0.709677	0.666667	0.0430108
chr25	59312074	SNP	A/A	C/C	28	A/A	10	A/C	23,15	A/C	26,7	0.787879	0.605263	0.182616
chr25	59312210	SNP	A/A	G/G	35	A/A	11	A/G	15,14	A/G	24,4	0.857143	0.517241	0.339901
chr25	59312680	SNP	C/C	T/T	32	C/C	15	C/T	18,7	C/T	13,2	0.866667	0.72	0.146667
chr25	59334761	SNP	T/T	C/C	24	T/T	11	T/C	31,11	T/C	29,9	0.763158	0.738095	0.0250627
chr25	59335086	SNP	A/A	T/T	31	A/A	13	A/T	15,16	A/T	28,6	0.823529	0.483871	0.339658
chr25	59351736	SNP	C/C	T/T	24	C/C	15	C/T	25,16	C/T	28,12	0.7	0.609756	0.0902439
chr25	59351932	SNP	T/T	A/A	24	T/T	15	T/A	19,13	T/T	18	1	0.59375	0.40625
chr25	59352682	SNP	T/T	G/G	21	T/T	12	T/G	17,12	T/G	30,8	0.789474	0.586207	0.203267
chr25	59352787	SNP	G/G	C/C	25	G/G	12	G/C	13,7	G/C	29,11	0.725	0.65	0.075
chr25	59419616	SNP	G/G	T/T	26	G/G	12	G/T	21,7	G/T	23,4	0.851852	0.75	0.101852
chr25	59453098	SNP	A/A	T/T	34	A/A	14	A/T	18,8	A/T	28,9	0.756757	0.692308	0.0644491
chr25	59453105	INDEL	GCAT/GCAT	G/G	31	GCAT/GCAT	15	GCAT/G	17,7	GCAT/G	28,8	0.777778	0.708333	0.0694444
chr25	59489238	SNP	T/T	C/C	18	T/T	11	T/C	11,2	T/C	20,4	0.833333	0.846154	-0.0128205
chr25	59502718	SNP	T/T	C/C	19	T/T	14	T/C	20,8	T/C	23,6	0.793103	0.714286	0.0788177
chr25	59502995	SNP	A/A	C/C	26	A/A	10	A/C	15,17	A/C	33,5	0.868421	0.46875	0.399671
chr25	59503129	SNP	T/T	C/C	27	T/T	16	T/C	17,16	T/T	40	1	0.515152	0.484848
chr25	59577634	SNP	G/G	A/A	22	G/G	10	G/A	21,13	G/A	18,2	0.9	0.617647	0.282353
chr25	59577657	SNP	A/A	G/G	24	A/A	10	A/G	22,12	A/G	17,3	0.85	0.647059	0.202941
chr25	59580404	SNP	A/A	G/G	20	A/A	14	A/G	27,8	A/G	24,6	0.8	0.771429	0.0285714
chr25	59736945	SNP	A/A	C/C	35	A/A	10	A/C	17,7	A/C	21,7	0.75	0.708333	0.0416667
chr25	59738017	SNP	G/G	C/C	37	G/G	14	G/C	25,12	G/C	26,7	0.787879	0.675676	0.112203
chr25	59738477	SNP	A/A	G/G	38	A/A	14	A/G	10,5	A/G	29,10	0.74359	0.666667	0.0769231
chr25	59764696	SNP	A/A	C/C	34	A/A	20	A/C	21,14	A/C	32,7	0.820513	0.6	0.220513
chr25	59827615	SNP	A/A	G/G	26	A/A	10	A/G	12,11	A/G	29,5	0.852941	0.521739	0.331202
chr25	59839590	SNP	C/C	T/T	31	C/C	12	C/T	21,9	C/T	28,7	0.8	0.7	0.1
chr25	59846954	SNP	A/A	G/G	29	A/A	11	A/G	23,10	A/G	24,7	0.774194	0.69697	0.0772239
chr25	59858160	SNP	T/T	A/A	34	T/T	15	T/A	19,9	T/A	24,4	0.857143	0.678571	0.178571
chr25	59929574	SNP	G/G	A/A	35	G/G	10	G/A	17,6	G/A	25,5	0.833333	0.73913	0.0942029
chr25	59929604	SNP	A/A	G/G	37	A/A	12	A/G	18,6	A/G	28,5	0.848485	0.75	0.0984848
chr25	59932390	SNP	T/T	C/C	43	T/T	11	T/C	11,11	T/C	20,9	0.689655	0.5	0.189655
chr25	59941200	SNP	T/T	C/C	35	T/T	15	T/C	21,10	T/C	26,7	0.787879	0.677419	0.110459
chr25	59942556	SNP	G/G	A/A	13	G/G	17	G/A	20,11	G/A	25,6	0.806452	0.645161	0.16129
chr25	60070831	SNP	C/C	G/G	36	C/C	12	C/G	12,11	C/G	19,6	0.76	0.521739	0.238261
chr25	60071985	SNP	T/T	A/A	20	T/T	15	T/A	13,8	T/A	31,5	0.861111	0.619048	0.242063
chr25	60096277	SNP	G/G	A/A	29	G/G	10	G/A	19,9	G/A	28,4	0.875	0.678571	0.196429
chr25	60109777	SNP	G/G	A/A	27	G/G	12	G/A	15,8	G/A	25,4	0.862069	0.652174	0.209895
chr25	60145053	SNP	G/G	G/G	23	T/T	14	G/T	10,23	G/T	8,25	0.757576	0.69697	0.0606061
chr25	60145235	SNP	G/G	G/G	27	T/T	11	G/T	6,21	G/T	13,22	0.628571	0.777778	-0.149206
chr25	60148639	SNP	C/C	T/T	22	C/C	11	C/T	13,13	C/T	29,5	0.852941	0.5	0.352941
chr25	60171992	SNP	A/A	T/T	22	A/A	12	A/T	14,7	A/T	26,6	0.8125	0.666667	0.145833
chr25	60175299	SNP	C/C	T/T	25	C/C	11	C/T	19,9	C/T	27,8	0.771429	0.678571	0.0928571
chr25	60205033	SNP	T/T	A/A	26	T/T	11	T/A	14,17	T/T	34	1	0.451613	0.548387
chr25	60226968	SNP	G/G	G/G	32	A/A	12	G/A	11,21	G/A	5,25	0.833333	0.65625	0.177083
chr25	60227298	INDEL	GTA/GTA	GTA/GTA	35	G/G	10	GTA/G	12,15	GTA/G	3,20	0.869565	0.555556	0.31401
chr25	60227420	SNP	A/A	A/A	35	C/C	12	A/C	8,20	A/C	10,25	0.714286	0.714286	0
chr25	60242244	SNP	C/C	A/A	33	C/C	12	C/A	24,10	C/A	29,6	0.828571	0.705882	0.122689
chr25	60249391	SNP	C/C	C/C	28	A/A	17	C/A	7,17	C/A	7,16	0.695652	0.708333	-0.0126812
chr25	60268597	SNP	G/G	C/C	27	G/G	12	G/C	22,10	G/C	27,5	0.84375	0.6875	0.15625
chr25	60302587	SNP	T/T	C/C	23	T/T	13	T/C	23,8	T/C	24,7	0.774194	0.741935	0.0322581
chr25	60302590	SNP	C/C	G/G	22	C/C	12	C/G	22,7	C/G	25,7	0.78125	0.758621	0.0226293
chr25	60305132	SNP	A/A	G/G	32	A/A	11	A/G	23,11	A/G	22,8	0.733333	0.676471	0.0568627
chr25	60309028	SNP	T/T	G/G	26	T/T	10	T/G	24,11	T/G	44,13	0.77193	0.685714	0.0862155
chr25	60309047	SNP	A/A	T/T	27	A/A	11	A/T	22,10	A/T	46,12	0.793103	0.6875	0.105603
chr25	60330130	SNP	C/C	A/A	33	C/C	15	C/A	19,14	C/A	34,9	0.790698	0.575758	0.21494
chr25	60330334	SNP	C/C	A/A	27	C/C	11	C/A	19,8	C/A	25,4	0.862069	0.703704	0.158365
chr25	60391218	SNP	A/A	C/C	24	A/A	17	A/A	23	A/C	21,4	0.84	1	-0.16
chr25	60391227	SNP	T/T	G/G	23	T/T	18	T/T	21	T/G	19,4	0.826087	1	-0.173913
chr25	60454019	SNP	C/C	A/A	26	C/C	10	C/A	21,7	C/C	31	1	0.75	0.25
chr25	60471519	SNP	T/T	C/C	22	T/T	14	T/C	19,18	T/C	36,6	0.857143	0.513514	0.343629
chr25	60490057	SNP	C/C	G/G	28	C/C	18	C/G	21,13	C/G	29,6	0.828571	0.617647	0.210924
chr25	60491047	SNP	G/G	A/A	22	G/G	10	G/A	17,9	G/G	35	1	0.653846	0.346154
chr25	60501224	SNP	G/G	A/A	25	G/G	11	G/A	20,13	G/A	22,3	0.88	0.606061	0.273939
chr25	60505347	SNP	C/C	A/A	33	C/C	10	C/A	10,11	C/A	33,5	0.868421	0.47619	0.392231
chr25	60539862	SNP	A/A	T/T	23	A/A	14	A/T	18,11	A/T	34,6	0.85	0.62069	0.22931
chr25	60549107	SNP	A/A	G/G	37	A/A	11	A/G	19,9	A/G	29,7	0.805556	0.678571	0.126984
chr25	60551709	SNP	C/C	T/T	24	C/C	12	C/T	16,9	C/T	36,5	0.878049	0.64	0.238049
chr25	60551742	SNP	A/A	C/C	25	A/A	13	A/C	20,8	A/C	33,5	0.868421	0.714286	0.154135
chr25	60554751	SNP	A/A	G/G	28	A/A	14	A/G	16,6	A/G	28,7	0.8	0.727273	0.0727273
chr25	60569568	SNP	C/C	T/T	32	C/C	13	C/T	22,8	C/T	25,5	0.833333	0.733333	0.1
chr25	60569685	SNP	A/A	C/C	36	A/A	16	A/C	17,9	A/C	28,5	0.848485	0.653846	0.194639
chr25	60581599	SNP	G/G	C/C	46	G/G	11	G/C	19,11	G/C	36,4	0.9	0.633333	0.266667
chr25	60608070	SNP	C/C	A/A	29	C/C	10	C/A	25,5	C/A	21,9	0.7	0.833333	-0.133333
chr25	60608805	SNP	C/C	T/T	11	C/C	15	C/T	16,5	C/T	27,5	0.84375	0.761905	0.0818452
chr25	60628628	SNP	C/C	A/A	32	C/C	14	C/A	15,3	C/A	28,5	0.848485	0.833333	0.0151515
chr25	60629025	SNP	T/T	C/C	27	T/T	11	T/C	15,10	T/C	26,7	0.787879	0.6	0.187879
chr25	60629553	SNP	A/A	T/T	28	A/A	12	A/T	13,11	A/T	26,5	0.83871	0.541667	0.297043
chr25	60629633	SNP	T/T	C/C	33	T/T	11	T/C	17,7	T/C	27,5	0.84375	0.708333	0.135417
chr25	60641681	SNP	C/C	T/T	33	C/C	17	C/T	17,9	C/T	32,6	0.842105	0.653846	0.188259
chr25	60641870	SNP	C/C	T/T	44	C/C	11	C/T	12,12	C/T	31,9	0.775	0.5	0.275
chr25	60645699	SNP	A/A	G/G	21	A/A	11	A/G	15,6	A/G	28,7	0.8	0.714286	0.0857143
chr25	60646643	SNP	A/A	G/G	38	A/A	13	A/G	19,10	A/G	22,13	0.628571	0.655172	-0.026601
chr25	60647558	SNP	T/T	C/C	21	T/T	12	T/C	13,6	T/T	36	1	0.684211	0.315789
chr25	60694035	SNP	C/C	G/G	26	C/C	12	C/G	15,6	C/G	36,8	0.818182	0.714286	0.103896
chr25	60702208	SNP	G/G	A/A	17	G/G	19	G/A	19,8	G/A	40,9	0.816327	0.703704	0.112623
chr25	60731049	SNP	T/T	C/C	25	T/T	10	T/C	25,8	T/C	30,6	0.833333	0.757576	0.0757576
chr25	60734759	SNP	T/T	A/A	32	T/T	15	T/A	15,12	T/A	22,6	0.785714	0.555556	0.230159
chr25	60738435	SNP	A/A	T/T	42	A/A	13	A/T	13,5	A/T	21,8	0.724138	0.722222	0.00191571
chr25	60754618	SNP	A/A	T/T	30	A/A	14	A/T	22,6	A/T	31,4	0.885714	0.785714	0.1
chr25	60756092	SNP	G/G	A/A	30	G/G	12	G/A	17,10	G/A	23,8	0.741935	0.62963	0.112306
chr25	60780910	SNP	T/T	C/C	25	T/T	12	T/C	22,9	T/C	21,6	0.777778	0.709677	0.0681004
@chr8	95745000	97150000
chr8	96796887	SNP	G/G	T/T	28	G/G	10	G/T	22,3	G/G	38	1	0.88	0.12

## Sheet: Table S5
Table S5: candidate genes
#chr	pos	type	gene	ref	G.darwini-GT	G.darwinii-depth	G.hirsutum-GT	G.hirsutum-depth	Bulk_1-GT	Bulk_1-depth	Bulk_2-GT	Bulk_2-deth	INDEX1	INDEX2	DELTA	Variant	HIGH	MODERATE	LOW	MODIFIER	Function
chr25b	60205033	SNP	Gohir.D12G239100	T/T	A/A	26	T/T	11	T/A	14,17	T/T	34	1	0.451613	0.548387	missene	0	1	0	0	DCD Signiling in plant development like protein
chr25a	57987726	SNP	Gohir.D12G217800	G/G	A/A	34	G/G	13	G/A	15,23	G/A	18,6	0.75	0.394737	0.355263	missense	0	1	0	0	E3 ubiquitin-protein ligase HOS1
chr25a	58766068	SNP	Gohir.D12G224700	C/C	T/T	39	C/C	11	C/T	10,9	C/T	37,5	0.880952	0.526316	0.354637	missense	0	1	0	0	Kinesin-like protein KIN-UA
chr8	96796887	SNP	Gohir.A08G124300	G/G	T/T	28	G/G	10	G/T	22,3	G/G	38	1	0.88	0.12	missense	0	1	0	0	serine/threonine-protein kinase WNK4
chr18	60984390	SNP	Gohir.D05G367800	G/G	C/C	387	G/G	10	G/C	33,52	G/G	27	1	0.388235	0.611765	missense	0	1	0	0	LRR receptor-like serine/threonine-protein kinase
chr18	60984391	SNP	Gohir.D05G367800	G/G	A/A	385	G/G	10	G/A	33,53	G/G	27	1	0.383721	0.616279	stop_gained	1	0	0	0	LRR receptor-like serine/threonine-protein kinase

## Sheet: Table S6
Table S6: PCR primers used in this study
Name	Forward primer (5'-3')	Reverse primer (5'-3')
Gohir.D12G239100	GCGAATCTCGATTCCCTGC	GGAAAGTGCCTCAGGGATG
Gohir.D12G217800	AATGCACATGTGGGGCTAAGA	GGGGTTGCACCAACTTCCAT
Gohir.D12G224700	AAGAGCATCAACTCAAGGAAGC	AGAGTGCAAGCTCAGTGTGG
Gohir.A08G124300	GGAAGCAATAGCGAGAGTCATT	GTTCCTGACTCGACCACAAGA
Gohir.D05G367800	GCTTCCCAAGTGCTTCAGTG	CCCCTTCTTGCCATGTGTCT
actin	ATCCTCCGTCTTGACCTTG	TGTCCGTCAGGCAAC TCAT
