# Supplementary material for: Identification of salt stress-tolerant candidate genes in the BC2F2 population at the seedling stages of G. hirsutum and G. darwinii using NGS-based bulked segregant analysis
Source: Front Plant Sci. 2023 Jul 3;14:1125805. doi: 10.3389/fpls.2023.1125805 (PMC10350501; doi:10.3389/fpls.2023.1125805)
Supplement: Supplementary file 2 [file DataSheet_1.zip]

Archive with 2 entries (2 files):
- Sequencing data.xlsx
- RNA-seqdata.xlsx
