# Supplementary material for: Identification of salt stress-tolerant candidate genes in the BC2F2 population at the seedling stages of G. hirsutum and G. darwinii using NGS-based bulked segregant analysis
Source: Front Plant Sci. 2023 Jul 3;14:1125805. doi: 10.3389/fpls.2023.1125805 (PMC10350501; doi:10.3389/fpls.2023.1125805)
Supplement: Supplementary file 2 [file DataSheet_1.zip › Sequencing data.xlsx]

## Sheet: Illumina genes mutation  data
Gene Name	Chr	Start	End	High	Moderate	Low	Modifier	UniProt ID	UniProt Description
Gohir.D05G363900.v1.1:Gohir.D05G363900	chr18	60,156,984	60,160,023	0	7	11	201	UniRef90_P93665	(+)-delta-cadinene synthase n=6 Tax=Gossypium RepID=DCS1_GOSHI
Gohir.D05G364400.v1.1:Gohir.D05G364400	chr18	60,325,943	60,328,698	4	42	17	452	UniRef90_Q84LK9	(+)-delta-cadinene synthase n=1 Tax=Gossypium arboreum RepID=Q84LK9_GOSAR
Gohir.D05G364500.v1.1:Gohir.D05G364500	chr18	60,336,151	60,336,566	0	1	1	470	--	--
Gohir.D05G367900.v1.1:Gohir.D05G367900	chr18	60,993,003	60,995,882	8	39	24	706	UniRef90_UPI00042B1C63	Cc-nbs-lrr resistance protein n=1 Tax=Theobroma cacao RepID=UPI00042B1C63
Gohir.D05G365700.v1.1:Gohir.D05G365700	chr18	60,523,717	60,526,074	0	0	0	112	UniRef90_M1C862	Uncharacterized protein n=1 Tax=Solanum tuberosum RepID=M1C862_SOLTU
Gohir.D05G364700.v1.1:Gohir.D05G364700	chr18	60,372,239	60,373,456	0	0	0	73	UniRef90_U5GWF8	Histone H2A n=4 Tax=Mesangiospermae RepID=U5GWF8_POPTR
Gohir.D05G364300.v1.1:Gohir.D05G364300	chr18	60,248,655	60,251,688	0	2	10	74	UniRef90_P93665	(+)-delta-cadinene synthase n=6 Tax=Gossypium RepID=DCS1_GOSHI
Gohir.D05G364800.v1.1:Gohir.D05G364800	chr18	60,375,105	60,379,978	0	6	1	79	UniRef90_UPI00042AFE92	Formin-like protein 5 isoform 1 n=1 Tax=Theobroma cacao RepID=UPI00042AFE92
Gohir.D05G364200.v1.1:Gohir.D05G364200	chr18	60,221,762	60,224,651	0	12	10	70	UniRef90_P93665	(+)-delta-cadinene synthase n=6 Tax=Gossypium RepID=DCS1_GOSHI
Gohir.D05G366900.v1.1:Gohir.D05G366900	chr18	60,814,904	60,815,407	0	7	1	104	UniRef90_UPI00042B793C	Peptidase M1 family protein isoform 1 n=2 Tax=Theobroma cacao RepID=UPI00042B793C
Gohir.D05G365100.v1.1:Gohir.D05G365100	chr18	60,425,679	60,428,923	0	1	0	72	UniRef90_UPI00042B35A9	F-box family protein-related, putative isoform 2 n=2 Tax=Theobroma cacao RepID=UPI00042B35A9
Gohir.D05G365000.v1.1:Gohir.D05G365000	chr18	60,408,614	60,423,109	2	9	4	88	UniRef90_UPI00042B576F	Uncharacterized protein isoform 1 n=5 Tax=Theobroma cacao RepID=UPI00042B576F
Gohir.D05G364900.v1.1:Gohir.D05G364900	chr18	60,399,202	60,405,058	0	6	12	116	UniRef90_UPI00042B3AC4	Kinesin 3 isoform 1 n=4 Tax=Theobroma cacao RepID=UPI00042B3AC4
Gohir.D05G364000.v1.1:Gohir.D05G364000	chr18	60,183,800	60,186,727	1	14	13	72	UniRef90_P93665	(+)-delta-cadinene synthase n=6 Tax=Gossypium RepID=DCS1_GOSHI
Gohir.D05G368100.v1.1:Gohir.D05G368100	chr18	61,189,891	61,194,669	5	35	11	449	UniRef90_UPI00042B284A	Cc-nbs-lrr resistance protein, putative n=1 Tax=Theobroma cacao RepID=UPI00042B284A
Gohir.D05G364100.v1.1:Gohir.D05G364100	chr18	60,218,067	60,220,685	0	0	0	79	UniRef90_UPI00042B6D7A	Lipases,hydrolases, acting on ester bonds isoform 1 n=2 Tax=Theobroma cacao RepID=UPI00042B6D7A
Gohir.D05G366200.v1.1:Gohir.D05G366200	chr18	60,624,200	60,630,010	0	1	3	106	UniRef90_UPI00042B8A2D	Uncharacterized protein TCM_030990 n=1 Tax=Theobroma cacao RepID=UPI00042B8A2D
Gohir.D05G369400.v1.1:Gohir.D05G369400	chr18	61,396,006	61,399,755	0	2	1	43	UniRef90_UPI00042B0D85	F11F12.2 protein, putative n=1 Tax=Theobroma cacao RepID=UPI00042B0D85
Gohir.D05G369700.v1.1:Gohir.D05G369700	chr18	61,417,923	61,421,329	1	2	0	34	UniRef90_UPI00042B3976	HAUS augmin-like complex subunit 4 isoform 2 n=1 Tax=Theobroma cacao RepID=UPI00042B3976
Gohir.D05G370000.v1.1:Gohir.D05G370000	chr18	61,485,616	61,486,315	0	0	0	124	UniRef90_UPI00042B560B	LRR and NB-ARC domains-containing disease resistance protein, putative isoform 1 n=2 Tax=Theobroma cacao RepID=UPI00042B560B
Gohir.D05G367800.v1.1:Gohir.D05G367800	chr18	60,984,335	60,987,416	19	131	57	886	UniRef90_UPI00042B865F	Serine-threonine protein kinase, plant-type, putative n=1 Tax=Theobroma cacao RepID=UPI00042B865F
Gohir.D05G368600.v1.1:Gohir.D05G368600	chr18	61,275,004	61,277,658	0	1	2	117	UniRef90_UPI00042B6D9E	GDSL-like Lipase/Acylhydrolase superfamily protein, putative n=1 Tax=Theobroma cacao RepID=UPI00042B6D9E
Gohir.D05G369900.v1.1:Gohir.D05G369900	chr18	61,457,752	61,462,271	0	1	4	56	UniRef90_G7IY17	HAUS augmin-like complex subunit n=3 Tax=Medicago truncatula RepID=G7IY17_MEDTR
Gohir.D05G366000.v1.1:Gohir.D05G366000	chr18	60,543,219	60,548,929	0	2	1	89	UniRef90_UPI00042B76E2	Thioredoxin domain-containing protein, putative isoform 1 n=2 Tax=Theobroma cacao RepID=UPI00042B76E2
Gohir.D05G368500.v1.1:Gohir.D05G368500	chr18	61,264,601	61,267,754	0	20	19	306	UniRef90_UPI00042B6D9E	GDSL-like Lipase/Acylhydrolase superfamily protein, putative n=1 Tax=Theobroma cacao RepID=UPI00042B6D9E
Gohir.D05G368000.v1.1:Gohir.D05G368000	chr18	61,164,332	61,167,234	0	0	2	371	UniRef90_UPI00042B284A	Cc-nbs-lrr resistance protein, putative n=1 Tax=Theobroma cacao RepID=UPI00042B284A
Gohir.D05G368200.v1.1:Gohir.D05G368200	chr18	61,201,560	61,205,306	5	30	18	197	UniRef90_UPI00042B0013	Serine-threonine protein kinase, plant-type, putative n=1 Tax=Theobroma cacao RepID=UPI00042B0013
Gohir.D05G368900.v1.1:Gohir.D05G368900	chr18	61,330,184	61,337,131	1	2	0	48	UniRef90_UPI00042B6D9E	GDSL-like Lipase/Acylhydrolase superfamily protein, putative n=1 Tax=Theobroma cacao RepID=UPI00042B6D9E
Gohir.D05G369600.v1.1:Gohir.D05G369600	chr18	61,413,997	61,417,853	0	0	2	56	UniRef90_UPI00042B7727	Calmodulin-domain protein kinase 9 isoform 3 n=1 Tax=Theobroma cacao RepID=UPI00042B7727
Gohir.D05G369200.v1.1:Gohir.D05G369200	chr18	61,359,964	61,362,051	0	0	0	61	UniRef90_UPI00042B9207	Uncharacterized protein TCM_029382 n=1 Tax=Theobroma cacao RepID=UPI00042B9207
Gohir.D05G370200.v1.1:Gohir.D05G370200	chr18	61,515,957	61,520,830	3	68	14	24	UniRef90_UPI00042B560B	LRR and NB-ARC domains-containing disease resistance protein, putative isoform 1 n=2 Tax=Theobroma cacao RepID=UPI00042B560B
Gohir.D05G367100.v1.1:Gohir.D05G367100	chr18	60,824,599	60,825,609	0	0	0	107	--	--
Gohir.D05G367500.v1.1:Gohir.D05G367500	chr18	60,967,173	60,969,175	0	0	0	225	UniRef90_UPI00042B6A37	Transmembrane proteins 14C n=1 Tax=Theobroma cacao RepID=UPI00042B6A37
Gohir.D05G366800.v1.1:Gohir.D05G366800	chr18	60,705,129	60,706,644	0	2	1	87	UniRef90_UPI00042B3D7B	Cytochrome P450, putative n=1 Tax=Theobroma cacao RepID=UPI00042B3D7B
Gohir.D05G369000.v1.1:Gohir.D05G369000	chr18	61,337,580	61,342,139	0	2	1	40	UniRef90_UPI00042B8402	DEA(D/H)-box RNA helicase family protein isoform 4 n=1 Tax=Theobroma cacao RepID=UPI00042B8402
Gohir.D05G365600.v1.1:Gohir.D05G365600	chr18	60,511,903	60,513,964	0	0	1	57	UniRef90_UPI00042B4720	Translation initiation factor SUI1 family protein, putative n=1 Tax=Theobroma cacao RepID=UPI00042B4720
Gohir.D05G366500.v1.1:Gohir.D05G366500	chr18	60,666,928	60,669,036	0	0	0	39	UniRef90_UPI00042AFBCD	Ankyrin repeat family protein n=1 Tax=Theobroma cacao RepID=UPI00042AFBCD
Gohir.D05G367200.v1.1:Gohir.D05G367200	chr18	60,834,845	60,836,440	1	9	5	121	UniRef90_UPI00042B3D7B	Cytochrome P450, putative n=1 Tax=Theobroma cacao RepID=UPI00042B3D7B
Gohir.D05G365300.v1.1:Gohir.D05G365300	chr18	60,437,777	60,440,726	0	1	2	112	UniRef90_G7JDW8	Multidrug resistance protein ABC transporter family n=2 Tax=Medicago truncatula RepID=G7JDW8_MEDTR
Gohir.D05G365500.v1.1:Gohir.D05G365500	chr18	60,459,312	60,459,942	0	0	0	147	UniRef90_Q39787	2S albumin storage protein n=2 Tax=Gossypium hirsutum RepID=Q39787_GOSHI
Gohir.D05G365800.v1.1:Gohir.D05G365800	chr18	60,531,269	60,536,847	0	0	1	111	UniRef90_UPI00042B1F0E	Ypt/Rab-GAP domain of gyp1p superfamily protein n=1 Tax=Theobroma cacao RepID=UPI00042B1F0E
Gohir.D05G368700.v1.1:Gohir.D05G368700	chr18	61,283,489	61,286,121	1	5	3	36	UniRef90_UPI00042B6D9E	GDSL-like Lipase/Acylhydrolase superfamily protein, putative n=1 Tax=Theobroma cacao RepID=UPI00042B6D9E
Gohir.D05G367000.v1.1:Gohir.D05G367000	chr18	60,816,641	60,820,529	3	1	0	149	--	--
Gohir.D05G367300.v1.1:Gohir.D05G367300	chr18	60,923,993	60,928,413	0	2	0	68	UniRef90_UPI00042B1E9A	ARM repeat superfamily protein isoform 1 n=2 Tax=Theobroma cacao RepID=UPI00042B1E9A
Gohir.D05G367400.v1.1:Gohir.D05G367400	chr18	60,960,676	60,963,753	0	2	2	81	UniRef90_UPI00042B8E68	Inositol-1,4,5-trisphosphate 5-phosphatase 4 isoform 1 n=1 Tax=Theobroma cacao RepID=UPI00042B8E68
Gohir.D05G368300.v1.1:Gohir.D05G368300	chr18	61,231,025	61,232,878	3	86	19	299	UniRef90_UPI00042B619E	Cc-nbs-lrr resistance protein n=1 Tax=Theobroma cacao RepID=UPI00042B619E
Gohir.D05G368400.v1.1:Gohir.D05G368400	chr18	61,253,889	61,257,507	1	24	17	417	UniRef90_UPI00042B1C63	Cc-nbs-lrr resistance protein n=1 Tax=Theobroma cacao RepID=UPI00042B1C63
Gohir.D05G369300.v1.1:Gohir.D05G369300	chr18	61,366,963	61,367,582	0	0	0	63	UniRef90_UPI00042B4C15	Expression of the gene is downregulated in the presence of paraquat, putative n=1 Tax=Theobroma cacao RepID=UPI00042B4C15
Gohir.D05G369500.v1.1:Gohir.D05G369500	chr18	61,400,404	61,402,895	0	0	2	40	UniRef90_UPI00042B1A01	RING/U-box superfamily protein, putative isoform 3 n=1 Tax=Theobroma cacao RepID=UPI00042B1A01
Gohir.D05G366700.v1.1:Gohir.D05G366700	chr18	60,675,065	60,676,105	0	0	0	65	UniRef90_UPI00042B7F13	Uncharacterized protein TCM_030966 n=1 Tax=Theobroma cacao RepID=UPI00042B7F13
Gohir.D05G366600.v1.1:Gohir.D05G366600	chr18	60,674,994	60,676,949	0	0	0	69	UniRef90_UPI00042B7F13	Uncharacterized protein TCM_030966 n=1 Tax=Theobroma cacao RepID=UPI00042B7F13
Gohir.D05G369100.v1.1:Gohir.D05G369100	chr18	61,353,013	61,358,340	0	3	2	60	UniRef90_UPI00042B006B	Uncharacterized protein TCM_030903 n=1 Tax=Theobroma cacao RepID=UPI00042B006B
Gohir.D05G370100.v1.1:Gohir.D05G370100	chr18	61,495,284	61,497,366	0	1	0	38	UniRef90_UPI00042B32AF	HAUS augmin-like complex subunit 4 isoform 3 n=1 Tax=Theobroma cacao RepID=UPI00042B32AF
Gohir.D05G365200.v1.1:Gohir.D05G365200	chr18	60,431,213	60,433,879	0	3	1	69	UniRef90_F6H5Z7	Putative uncharacterized protein n=1 Tax=Vitis vinifera RepID=F6H5Z7_VITVI
Gohir.D05G365400.v1.1:Gohir.D05G365400	chr18	60,451,475	60,452,615	0	1	2	167	--	--
Gohir.D05G366100.v1.1:Gohir.D05G366100	chr18	60,611,460	60,615,679	0	1	3	81	UniRef90_UPI00042B194D	Serine carboxypeptidase 44 n=4 Tax=Theobroma cacao RepID=UPI00042B194D
Gohir.D05G367700.v1.1:Gohir.D05G367700	chr18	60,971,701	60,974,264	1	32	21	331	UniRef90_UPI00042B1D68	RNA-binding CRS1 / YhbY domain-containing protein isoform 1 n=3 Tax=Theobroma cacao RepID=UPI00042B1D68
Gohir.D05G366400.v1.1:Gohir.D05G366400	chr18	60,649,435	60,650,189	0	1	1	237	UniRef90_A7LJ97	MIC-3 n=46 Tax=Gossypium RepID=A7LJ97_GOSHI
Gohir.D05G369800.v1.1:Gohir.D05G369800	chr18	61,445,580	61,449,809	6	31	13	84	UniRef90_UPI00042B81FD	LRR and NB-ARC domains-containing disease resistance protein, putative n=1 Tax=Theobroma cacao RepID=UPI00042B81FD
Gohir.D05G364600.v1.1:Gohir.D05G364600	chr18	60,355,559	60,358,604	0	0	0	152	UniRef90_UPI00042B44A9	GRAS family transcription factor isoform 1 n=3 Tax=Theobroma cacao RepID=UPI00042B44A9
Gohir.D05G365900.v1.1:Gohir.D05G365900	chr18	60,540,625	60,542,241	0	2	0	61	UniRef90_A0A059BW19	Uncharacterized protein n=1 Tax=Eucalyptus grandis RepID=A0A059BW19_EUCGR
Gohir.D05G366300.v1.1:Gohir.D05G366300	chr18	60,634,608	60,638,294	0	0	2	55	UniRef90_UPI00042B1531	Glucose 6-phosphate/phosphate translocator 1 isoform 1 n=1 Tax=Theobroma cacao RepID=UPI00042B1531
Gohir.D05G367600.v1.1:Gohir.D05G367600	chr18	60,969,980	60,971,271	0	2	0	313	UniRef90_UPI00042B570B	DTW domain-containing protein, putative n=1 Tax=Theobroma cacao RepID=UPI00042B570B
Gohir.D05G368800.v1.1:Gohir.D05G368800	chr18	61,318,201	61,319,281	0	0	1	54	UniRef90_UPI00042B6D9E	GDSL-like Lipase/Acylhydrolase superfamily protein, putative n=1 Tax=Theobroma cacao RepID=UPI00042B6D9E
Gohir.D12G216300.v1.1:Gohir.D12G216300	chr25	57,831,931	57,833,913	0	1	3	66	UniRef90_UPI00042B0F3C	BAX inhibitor 1 n=1 Tax=Theobroma cacao RepID=UPI00042B0F3C
Gohir.D12G217500.v1.1:Gohir.D12G217500	chr25	57,963,043	57,964,945	0	3	1	63	UniRef90_UPI00042B0F57	Hydroxyproline-rich glycoprotein family protein, putative n=1 Tax=Theobroma cacao RepID=UPI00042B0F57
Gohir.D05G371500.v1.1:Gohir.D05G371500	chr18	61,878,847	61,882,414	0	3	2	24	UniRef90_UPI00042B560B	LRR and NB-ARC domains-containing disease resistance protein, putative isoform 1 n=2 Tax=Theobroma cacao RepID=UPI00042B560B
Gohir.D05G371400.v1.1:Gohir.D05G371400	chr18	61,870,824	61,874,997	0	4	1	26	UniRef90_UPI00042B81FD	LRR and NB-ARC domains-containing disease resistance protein, putative n=1 Tax=Theobroma cacao RepID=UPI00042B81FD
Gohir.D05G370400.v1.1:Gohir.D05G370400	chr18	61,572,390	61,576,617	7	57	20	72	UniRef90_UPI00042B560B	LRR and NB-ARC domains-containing disease resistance protein, putative isoform 1 n=2 Tax=Theobroma cacao RepID=UPI00042B560B
Gohir.D05G370500.v1.1:Gohir.D05G370500	chr18	61,638,194	61,641,224	0	18	16	65	UniRef90_UPI00042B554A	Pectate lyase family protein n=1 Tax=Theobroma cacao RepID=UPI00042B554A
Gohir.D05G370600.v1.1:Gohir.D05G370600	chr18	61,673,481	61,678,099	3	24	10	67	UniRef90_UPI00042B3D3D	LRR and NB-ARC domains-containing disease resistance protein, putative n=1 Tax=Theobroma cacao RepID=UPI00042B3D3D
Gohir.D05G370700.v1.1:Gohir.D05G370700	chr18	61,709,589	61,710,959	0	0	0	54	UniRef90_UPI00042B111D	UDP-Glycosyltransferase superfamily protein n=1 Tax=Theobroma cacao RepID=UPI00042B111D
Gohir.D05G371700.v1.1:Gohir.D05G371700	chr18	61,900,902	61,905,574	0	15	7	63	UniRef90_UPI00042B81FD	LRR and NB-ARC domains-containing disease resistance protein, putative n=1 Tax=Theobroma cacao RepID=UPI00042B81FD
Gohir.D12G218100.v1.1:Gohir.D12G218100	chr25	58,023,494	58,027,106	0	5	3	51	UniRef90_UPI00042B5FE9	Uncharacterized protein isoform 1 n=2 Tax=Theobroma cacao RepID=UPI00042B5FE9
Gohir.D12G216800.v1.1:Gohir.D12G216800	chr25	57,900,119	57,904,016	0	0	0	69	UniRef90_UPI00042B4B01	DNA-binding protein RAV1, putative isoform 2 n=2 Tax=Theobroma cacao RepID=UPI00042B4B01
Gohir.D05G370300.v1.1:Gohir.D05G370300	chr18	61,530,615	61,533,471	1	1	1	34	UniRef90_UPI00042B3976	HAUS augmin-like complex subunit 4 isoform 2 n=1 Tax=Theobroma cacao RepID=UPI00042B3976
Gohir.D05G371300.v1.1:Gohir.D05G371300	chr18	61,800,273	61,805,141	6	58	26	24	UniRef90_UPI00042B81FD	LRR and NB-ARC domains-containing disease resistance protein, putative n=1 Tax=Theobroma cacao RepID=UPI00042B81FD
Gohir.D12G216400.v1.1:Gohir.D12G216400	chr25	57,838,449	57,840,724	0	1	3	69	UniRef90_UPI00042B1FC2	Major facilitator superfamily protein isoform 1 n=1 Tax=Theobroma cacao RepID=UPI00042B1FC2
Gohir.D12G216200.v1.1:Gohir.D12G216200	chr25	57,828,342	57,830,405	0	0	0	80	UniRef90_B9T0M3	Putative uncharacterized protein n=1 Tax=Ricinus communis RepID=B9T0M3_RICCO
Gohir.D12G217900.v1.1:Gohir.D12G217900	chr25	57,994,516	57,997,915	0	1	0	106	UniRef90_UPI00042B000F	Myb-like transcription factor family protein isoform 1 n=1 Tax=Theobroma cacao RepID=UPI00042B000F
Gohir.D05G371200.v1.1:Gohir.D05G371200	chr18	61,781,667	61,781,981	0	1	0	48	UniRef90_V4UHK2	Uncharacterized protein n=2 Tax=Citrus RepID=V4UHK2_9ROSI
Gohir.D05G372000.v1.1:Gohir.D05G372000	chr18	61,978,441	61,983,260	0	1	1	121	UniRef90_UPI00042B856A	Galactosyltransferase family protein n=1 Tax=Theobroma cacao RepID=UPI00042B856A
Gohir.D12G218500.v1.1:Gohir.D12G218500	chr25	58,045,205	58,054,499	0	0	0	34	UniRef90_V4VL85	Uncharacterized protein n=2 Tax=Citrus RepID=V4VL85_9ROSI
Gohir.D12G219700.v1.1:Gohir.D12G219700	chr25	58,179,108	58,182,205	0	0	0	83	UniRef90_UPI00042B782D	Nucleotide-diphospho-sugar transferases superfamily protein n=1 Tax=Theobroma cacao RepID=UPI00042B782D
Gohir.D12G219800.v1.1:Gohir.D12G219800	chr25	58,190,228	58,190,906	0	0	0	77	UniRef90_UPI00042B7484	Uncharacterized protein isoform 1 n=2 Tax=Theobroma cacao RepID=UPI00042B7484
Gohir.D12G220400.v1.1:Gohir.D12G220400	chr25	58,219,788	58,223,600	2	1	1	32	UniRef90_UPI00042B5E2E	Beta vacuolar processing enzyme n=1 Tax=Theobroma cacao RepID=UPI00042B5E2E
Gohir.D12G217000.v1.1:Gohir.D12G217000	chr25	57,918,566	57,919,813	0	2	1	91	UniRef90_R9W129	Ethylene-responsive transcription factor 11 n=1 Tax=Gossypium hirsutum RepID=R9W129_GOSHI
Gohir.D12G218300.v1.1:Gohir.D12G218300	chr25	58,036,289	58,042,807	0	7	0	53	UniRef90_W9RPQ7	E3 ubiquitin-protein ligase RBBP6 n=1 Tax=Morus notabilis RepID=W9RPQ7_9ROSA
Gohir.D12G218600.v1.1:Gohir.D12G218600	chr25	58,054,800	58,057,091	0	3	1	41	UniRef90_UPI00042B0661	Oxidoreductase family protein n=1 Tax=Theobroma cacao RepID=UPI00042B0661
Gohir.D12G218900.v1.1:Gohir.D12G218900	chr25	58,108,555	58,118,925	0	9	6	43	UniRef90_UPI00042B206C	G2484-1 protein, putative isoform 5 n=2 Tax=Theobroma cacao RepID=UPI00042B206C
Gohir.D12G219300.v1.1:Gohir.D12G219300	chr25	58,145,007	58,147,409	0	0	0	46	UniRef90_UPI00042AF983	Mtn21-like protein n=1 Tax=Theobroma cacao RepID=UPI00042AF983
Gohir.D12G220500.v1.1:Gohir.D12G220500	chr25	58,242,124	58,242,618	0	1	1	79	UniRef90_UPI00042B147F	SAUR family protein, putative n=1 Tax=Theobroma cacao RepID=UPI00042B147F
Gohir.D12G220600.v1.1:Gohir.D12G220600	chr25	58,262,100	58,265,249	0	2	3	93	UniRef90_UPI00042B76E6	NAC domain protein, IPR003441 isoform 2 n=2 Tax=Theobroma cacao RepID=UPI00042B76E6
Gohir.D12G219600.v1.1:Gohir.D12G219600	chr25	58,172,274	58,175,006	0	0	2	51	UniRef90_UPI00042B86A1	Pectin lyase-like superfamily protein n=1 Tax=Theobroma cacao RepID=UPI00042B86A1
Gohir.D05G371900.v1.1:Gohir.D05G371900	chr18	61,943,338	61,944,461	0	0	2	212	UniRef90_UPI00042B5C76	Geranyl-diphosphate synthase, putative n=1 Tax=Theobroma cacao RepID=UPI00042B5C76
Gohir.D12G217100.v1.1:Gohir.D12G217100	chr25	57,924,771	57,925,916	0	1	0	168	UniRef90_R9W129	Ethylene-responsive transcription factor 11 n=1 Tax=Gossypium hirsutum RepID=R9W129_GOSHI
Gohir.D12G218000.v1.1:Gohir.D12G218000	chr25	58,014,692	58,020,879	0	3	1	118	UniRef90_E9L0E1	Acyl-coenzyme A oxidase n=1 Tax=Gossypium hirsutum RepID=E9L0E1_GOSHI
Gohir.D12G219500.v1.1:Gohir.D12G219500	chr25	58,169,547	58,172,588	0	2	0	67	UniRef90_UPI00042B3545	Peroxin 19-2 n=1 Tax=Theobroma cacao RepID=UPI00042B3545
Gohir.D05G370800.v1.1:Gohir.D05G370800	chr18	61,730,694	61,733,028	0	8	17	317	UniRef90_UPI00042B554A	Pectate lyase family protein n=1 Tax=Theobroma cacao RepID=UPI00042B554A
Gohir.D12G217200.v1.1:Gohir.D12G217200	chr25	57,947,200	57,951,902	0	4	12	285	UniRef90_UPI00042B74FB	H(+)-ATPase 11 isoform 1 n=1 Tax=Theobroma cacao RepID=UPI00042B74FB
Gohir.D12G218400.v1.1:Gohir.D12G218400	chr25	58,043,446	58,045,200	0	0	2	24	UniRef90_A9PAV0	Ribosomal protein L15 n=21 Tax=rosids RepID=A9PAV0_POPTR
Gohir.D12G219000.v1.1:Gohir.D12G219000	chr25	58,118,928	58,123,985	0	1	0	60	UniRef90_W9SEF0	Uncharacterized protein n=1 Tax=Morus notabilis RepID=W9SEF0_9ROSA
Gohir.D05G371100.v1.1:Gohir.D05G371100	chr18	61,768,469	61,773,616	0	22	10	0	UniRef90_UPI00042B81FD	LRR and NB-ARC domains-containing disease resistance protein, putative n=1 Tax=Theobroma cacao RepID=UPI00042B81FD
Gohir.D05G371800.v1.1:Gohir.D05G371800	chr18	61,927,924	61,934,574	0	4	4	26	UniRef90_V4UHK2	Uncharacterized protein n=2 Tax=Citrus RepID=V4UHK2_9ROSI
Gohir.D12G216600.v1.1:Gohir.D12G216600	chr25	57,896,375	57,898,832	0	0	0	56	UniRef90_UPI00042B456E	ATP-dependent caseinolytic protease/crotonase family protein n=1 Tax=Theobroma cacao RepID=UPI00042B456E
Gohir.D12G218200.v1.1:Gohir.D12G218200	chr25	58,029,555	58,033,527	0	0	1	58	UniRef90_UPI00042B110A	Tryptophan RNA-binding attenuator protein-like n=1 Tax=Theobroma cacao RepID=UPI00042B110A
Gohir.D05G371600.v1.1:Gohir.D05G371600	chr18	61,884,076	61,885,444	1	1	2	77	UniRef90_V4UHK2	Uncharacterized protein n=2 Tax=Citrus RepID=V4UHK2_9ROSI
Gohir.D12G219400.v1.1:Gohir.D12G219400	chr25	58,153,486	58,154,544	0	0	0	82	UniRef90_UPI00042B81C2	C2H2-like zinc finger protein, putative n=1 Tax=Theobroma cacao RepID=UPI00042B81C2
Gohir.D05G370900.v1.1:Gohir.D05G370900	chr18	61,738,025	61,738,915	0	0	0	68	--	--
Gohir.D05G371000.v1.1:Gohir.D05G371000	chr18	61,739,710	61,743,953	2	10	4	7	UniRef90_UPI00042B2D47	LRR and NB-ARC domains-containing disease resistance protein, putative n=1 Tax=Theobroma cacao RepID=UPI00042B2D47
Gohir.D12G220200.v1.1:Gohir.D12G220200	chr25	58,213,530	58,214,975	0	2	0	39	UniRef90_UPI00042B3AB2	Family of Uncharacterized protein function isoform 1 n=1 Tax=Theobroma cacao RepID=UPI00042B3AB2
Gohir.D12G220100.v1.1:Gohir.D12G220100	chr25	58,211,344	58,212,779	0	0	0	48	UniRef90_UPI00042B3282	Heavy metal transport/detoxification superfamily protein, putative n=1 Tax=Theobroma cacao RepID=UPI00042B3282
Gohir.D12G216900.v1.1:Gohir.D12G216900	chr25	57,905,143	57,906,306	0	2	0	73	UniRef90_A3FMG9	Ethylene responsive element binding protein 1 n=3 Tax=Gossypium RepID=A3FMG9_GOSBA
Gohir.D12G217600.v1.1:Gohir.D12G217600	chr25	57,967,620	57,969,652	0	0	1	88	UniRef90_UPI00042B740A	Homeobox-leucine zipper protein 4 / HD-ZIP protein n=1 Tax=Theobroma cacao RepID=UPI00042B740A
Gohir.D12G216700.v1.1:Gohir.D12G216700	chr25	57,899,708	57,900,481	1	2	0	41	UniRef90_UPI00042B4B01	DNA-binding protein RAV1, putative isoform 2 n=2 Tax=Theobroma cacao RepID=UPI00042B4B01
Gohir.D12G217400.v1.1:Gohir.D12G217400	chr25	57,956,974	57,960,479	0	3	2	66	UniRef90_A9PBW9	Uncharacterized protein n=1 Tax=Populus trichocarpa RepID=A9PBW9_POPTR
Gohir.D12G217700.v1.1:Gohir.D12G217700	chr25	57,981,096	57,984,099	0	0	0	81	UniRef90_UPI00042AFF2C	Uncharacterized protein isoform 4 n=2 Tax=Theobroma cacao RepID=UPI00042AFF2C
Gohir.D12G219200.v1.1:Gohir.D12G219200	chr25	58,128,510	58,129,830	0	2	0	28	UniRef90_UPI00042B5C02	Matrixin family protein n=1 Tax=Theobroma cacao RepID=UPI00042B5C02
Gohir.D12G217800.v1.1:Gohir.D12G217800	chr25	57,985,841	57,991,613	0	6	1	66	UniRef90_UPI00042B0BB3	HOS1 n=1 Tax=Theobroma cacao RepID=UPI00042B0BB3
Gohir.D12G218700.v1.1:Gohir.D12G218700	chr25	58,059,149	58,060,308	0	0	0	60	UniRef90_K7MLL8	Uncharacterized protein n=2 Tax=Glycine max RepID=K7MLL8_SOYBN
Gohir.D12G220300.v1.1:Gohir.D12G220300	chr25	58,216,486	58,219,144	0	1	3	41	UniRef90_UPI00042B513E	Uncharacterized protein TCM_015988 n=1 Tax=Theobroma cacao RepID=UPI00042B513E
Gohir.D12G219900.v1.1:Gohir.D12G219900	chr25	58,199,893	58,202,646	0	3	0	93	UniRef90_UPI00042B6A84	Sec14p-like phosphatidylinositol transfer family protein isoform 1 n=2 Tax=Theobroma cacao RepID=UPI00042B6A84
Gohir.D12G220000.v1.1:Gohir.D12G220000	chr25	58,208,076	58,210,752	0	0	0	91	UniRef90_UPI00042B6BE7	Plant VAP n=1 Tax=Theobroma cacao RepID=UPI00042B6BE7
Gohir.D12G216500.v1.1:Gohir.D12G216500	chr25	57,881,824	57,883,487	0	3	2	90	UniRef90_UPI00042B84ED	Alpha/beta-Hydrolases superfamily protein n=1 Tax=Theobroma cacao RepID=UPI00042B84ED
Gohir.D12G218800.v1.1:Gohir.D12G218800	chr25	58,093,585	58,097,650	0	0	0	5	UniRef90_UPI00042B1E21	Uncharacterized protein isoform 3 n=1 Tax=Theobroma cacao RepID=UPI00042B1E21
Gohir.D12G216100.v1.1:Gohir.D12G216100	chr25	57,811,503	57,817,106	0	2	2	98	UniRef90_UPI00042B1670	GATA transcription factor, putative isoform 1 n=1 Tax=Theobroma cacao RepID=UPI00042B1670
Gohir.D12G217300.v1.1:Gohir.D12G217300	chr25	57,953,082	57,955,536	0	3	0	56	UniRef90_UPI00042B8496	PPPDE thiol peptidase family protein, putative n=1 Tax=Theobroma cacao RepID=UPI00042B8496
Gohir.D12G219100.v1.1:Gohir.D12G219100	chr25	58,124,498	58,125,749	0	0	2	39	UniRef90_UPI00042B5C02	Matrixin family protein n=1 Tax=Theobroma cacao RepID=UPI00042B5C02
Gohir.D12G220800.v1.1:Gohir.D12G220800	chr25	58,301,073	58,304,965	0	2	3	78	UniRef90_UPI00042B5725	Cupredoxin superfamily protein isoform 1 n=2 Tax=Theobroma cacao RepID=UPI00042B5725
Gohir.D12G221100.v1.1:Gohir.D12G221100	chr25	58,337,681	58,337,902	0	0	0	51	--	--
Gohir.D12G222000.v1.1:Gohir.D12G222000	chr25	58,553,729	58,555,588	0	2	11	296	UniRef90_UPI00042B68C3	Lactate/malate dehydrogenase family protein n=1 Tax=Theobroma cacao RepID=UPI00042B68C3
Gohir.D12G221500.v1.1:Gohir.D12G221500	chr25	58,428,832	58,430,448	0	1	3	86	UniRef90_UPI00042AFE5E	Uncharacterized protein TCM_016010 n=1 Tax=Theobroma cacao RepID=UPI00042AFE5E
Gohir.D12G222600.v1.1:Gohir.D12G222600	chr25	58,613,693	58,614,575	0	1	0	95	UniRef90_UPI00042B00DB	Plant invertase/pectin methylesterase inhibitor superfamily protein n=1 Tax=Theobroma cacao RepID=UPI00042B00DB
Gohir.D12G223300.v1.1:Gohir.D12G223300	chr25	58,690,284	58,692,688	0	0	0	82	UniRef90_UPI00042B1600	Glycine cleavage T-protein family n=1 Tax=Theobroma cacao RepID=UPI00042B1600
Gohir.D12G221400.v1.1:Gohir.D12G221400	chr25	58,421,408	58,427,325	0	0	0	110	UniRef90_UPI0003DEB335	PREDICTED: adenine phosphoribosyltransferase 1, chloroplastic-like isoform X2 n=1 Tax=Glycine max RepID=UPI0003DEB335
Gohir.D12G221700.v1.1:Gohir.D12G221700	chr25	58,512,747	58,513,509	0	0	0	68	UniRef90_Q0PIW2	HyPRP2 n=1 Tax=Gossypium hirsutum RepID=Q0PIW2_GOSHI
Gohir.D12G221200.v1.1:Gohir.D12G221200	chr25	58,394,144	58,395,810	0	4	1	73	UniRef90_UPI00042AFAE2	PLATZ transcription factor family protein, putative n=1 Tax=Theobroma cacao RepID=UPI00042AFAE2
Gohir.D12G223000.v1.1:Gohir.D12G223000	chr25	58,671,704	58,675,698	2	3	0	120	UniRef90_UPI00042B8C06	Alpha/beta-Hydrolases superfamily protein isoform 2 n=2 Tax=Theobroma cacao RepID=UPI00042B8C06
Gohir.D12G220700.v1.1:Gohir.D12G220700	chr25	58,282,002	58,284,709	0	0	0	154	UniRef90_V4VLG9	Uncharacterized protein n=2 Tax=Citrus RepID=V4VLG9_9ROSI
Gohir.D12G221800.v1.1:Gohir.D12G221800	chr25	58,515,644	58,516,914	0	1	0	37	UniRef90_UPI00042B8AB6	Bifunctional inhibitor/lipid-transfer protein/seed storage 2S albumin superfamily protein n=1 Tax=Theobroma cacao RepID=UPI00042B8AB6
Gohir.D12G222900.v1.1:Gohir.D12G222900	chr25	58,664,423	58,668,145	0	7	2	174	UniRef90_UPI00042B6B36	Cytochrome P450, family 706, subfamily A, polypeptide 4, putative n=2 Tax=Theobroma cacao RepID=UPI00042B6B36
Gohir.D12G220900.v1.1:Gohir.D12G220900	chr25	58,309,397	58,314,331	1	0	1	64	UniRef90_UPI00042B2E05	Glycosyl hydrolases family 32 protein n=1 Tax=Theobroma cacao RepID=UPI00042B2E05
Gohir.D12G222200.v1.1:Gohir.D12G222200	chr25	58,581,815	58,582,225	0	0	0	35	--	--
Gohir.D12G221300.v1.1:Gohir.D12G221300	chr25	58,403,467	58,408,717	0	4	0	81	UniRef90_UPI00042B7999	Uncharacterized protein TCM_016013 n=1 Tax=Theobroma cacao RepID=UPI00042B7999
Gohir.D12G222400.v1.1:Gohir.D12G222400	chr25	58,603,456	58,604,462	0	2	0	81	UniRef90_UPI00042B8E76	Plant invertase/pectin methylesterase inhibitor superfamily protein, putative n=1 Tax=Theobroma cacao RepID=UPI00042B8E76
Gohir.D12G223700.v1.1:Gohir.D12G223700	chr25	58,716,811	58,725,078	0	1	3	88	UniRef90_UPI00042B89C7	Sec1/munc18-like (SM) proteins superfamily isoform 1 n=2 Tax=Theobroma cacao RepID=UPI00042B89C7
Gohir.D12G224600.v1.1:Gohir.D12G224600	chr25	58,762,039	58,763,919	0	0	0	68	UniRef90_UPI00042B082C	AT-hook DNA-binding family protein n=1 Tax=Theobroma cacao RepID=UPI00042B082C
Gohir.D12G225100.v1.1:Gohir.D12G225100	chr25	58,811,082	58,814,214	1	18	12	164	UniRef90_UPI00042B4C49	Sodium Bile acid symporter family isoform 1 n=1 Tax=Theobroma cacao RepID=UPI00042B4C49
Gohir.D12G225400.v1.1:Gohir.D12G225400	chr25	58,823,205	58,826,215	0	0	2	91	UniRef90_UPI00042B0FC1	ACC synthase 10 isoform 2 n=1 Tax=Theobroma cacao RepID=UPI00042B0FC1
Gohir.D12G226300.v1.1:Gohir.D12G226300	chr25	58,914,174	58,915,860	0	1	0	57	UniRef90_UPI00042B9557	Uncharacterized protein TCM_016143 n=1 Tax=Theobroma cacao RepID=UPI00042B9557
Gohir.D12G226900.v1.1:Gohir.D12G226900	chr25	58,966,549	58,968,193	0	0	1	25	UniRef90_UPI00042B0C45	TCP family transcription factor, putative n=1 Tax=Theobroma cacao RepID=UPI00042B0C45
Gohir.D12G221600.v1.1:Gohir.D12G221600	chr25	58,458,292	58,458,899	0	7	1	103	UniRef90_UPI00042B106D	Phosphatidic acid phosphatase family protein, putative isoform 1 n=2 Tax=Theobroma cacao RepID=UPI00042B106D
Gohir.D12G222700.v1.1:Gohir.D12G222700	chr25	58,647,871	58,649,294	0	1	0	81	UniRef90_UPI00042B33C9	Myb domain protein 42 n=1 Tax=Theobroma cacao RepID=UPI00042B33C9
Gohir.D12G224300.v1.1:Gohir.D12G224300	chr25	58,746,144	58,748,640	0	0	0	64	UniRef90_UPI00042B9604	Cornichon family protein isoform 1 n=2 Tax=Theobroma cacao RepID=UPI00042B9604
Gohir.D12G225200.v1.1:Gohir.D12G225200	chr25	58,819,809	58,821,657	1	0	1	58	UniRef90_UPI00042B879E	Leucine-rich repeat protein kinase family protein isoform 1 n=3 Tax=Theobroma cacao RepID=UPI00042B879E
Gohir.D12G225300.v1.1:Gohir.D12G225300	chr25	58,821,660	58,823,133	0	2	0	54	UniRef90_UPI00042B879E	Leucine-rich repeat protein kinase family protein isoform 1 n=3 Tax=Theobroma cacao RepID=UPI00042B879E
Gohir.D12G225600.v1.1:Gohir.D12G225600	chr25	58,841,101	58,841,932	0	1	0	47	UniRef90_UPI00042B20FF	Uclacyanin 1, putative n=1 Tax=Theobroma cacao RepID=UPI00042B20FF
Gohir.D12G222500.v1.1:Gohir.D12G222500	chr25	58,606,956	58,607,570	0	0	1	67	UniRef90_UPI00042B8172	Plant invertase/pectin methylesterase inhibitor superfamily protein, putative n=1 Tax=Theobroma cacao RepID=UPI00042B8172
Gohir.D12G223500.v1.1:Gohir.D12G223500	chr25	58,706,949	58,708,803	0	3	1	70	UniRef90_UPI00042B940A	Uncharacterized protein TCM_016081 n=1 Tax=Theobroma cacao RepID=UPI00042B940A
Gohir.D12G223600.v1.1:Gohir.D12G223600	chr25	58,708,807	58,709,309	0	0	0	71	--	--
Gohir.D12G221900.v1.1:Gohir.D12G221900	chr25	58,520,557	58,522,790	1	0	0	49	UniRef90_B9RWJ3	Putative uncharacterized protein n=2 Tax=rosids RepID=B9RWJ3_RICCO
Gohir.D12G223400.v1.1:Gohir.D12G223400	chr25	58,700,125	58,701,104	0	1	0	94	UniRef90_UPI00042B0CDD	Ankyrin repeat and KH domain-containing protein 1 n=1 Tax=Theobroma cacao RepID=UPI00042B0CDD
Gohir.D12G225700.v1.1:Gohir.D12G225700	chr25	58,844,576	58,845,652	0	1	0	66	UniRef90_UPI00042B1C06	Nucleotide-sugar transporter family protein n=1 Tax=Theobroma cacao RepID=UPI00042B1C06
Gohir.D12G225000.v1.1:Gohir.D12G225000	chr25	58,804,954	58,810,481	0	3	1	198	UniRef90_A5BHB9	Putative uncharacterized protein n=1 Tax=Vitis vinifera RepID=A5BHB9_VITVI
Gohir.D12G223200.v1.1:Gohir.D12G223200	chr25	58,687,175	58,690,784	0	1	4	95	UniRef90_UPI00042B02A9	Leucine-rich repeat protein kinase family protein n=1 Tax=Theobroma cacao RepID=UPI00042B02A9
Gohir.D12G224700.v1.1:Gohir.D12G224700	chr25	58,764,616	58,772,796	0	4	1	109	UniRef90_UPI00042B1988	Armadillo repeat kinesin 3 n=1 Tax=Theobroma cacao RepID=UPI00042B1988
Gohir.D12G226200.v1.1:Gohir.D12G226200	chr25	58,911,448	58,914,173	0	2	1	67	UniRef90_UPI00042B76C0	Pgr5-like a, a isoform 1 n=1 Tax=Theobroma cacao RepID=UPI00042B76C0
Gohir.D12G227100.v1.1:Gohir.D12G227100	chr25	58,979,810	58,981,711	0	7	5	64	UniRef90_UPI00042B82AC	Pyridoxal phosphate-dependent transferases superfamily protein n=1 Tax=Theobroma cacao RepID=UPI00042B82AC
Gohir.D12G222100.v1.1:Gohir.D12G222100	chr25	58,574,616	58,580,325	0	0	0	83	UniRef90_UPI00042B3374	YbaK/aminoacyl-tRNA synthetase-associated domain isoform 1 n=2 Tax=Theobroma cacao RepID=UPI00042B3374
Gohir.D12G224800.v1.1:Gohir.D12G224800	chr25	58,778,881	58,780,746	0	0	0	146	UniRef90_B9MST8	DNA binding/zinc ion binding protein n=1 Tax=Gossypium hirsutum RepID=B9MST8_GOSHI
Gohir.D12G226700.v1.1:Gohir.D12G226700	chr25	58,950,816	58,952,978	0	0	0	72	UniRef90_A0A059CHH5	Uncharacterized protein n=1 Tax=Eucalyptus grandis RepID=A0A059CHH5_EUCGR
Gohir.D12G226400.v1.1:Gohir.D12G226400	chr25	58,921,219	58,925,596	0	0	1	65	UniRef90_C9WAL8	Putative fizzy-like protein n=3 Tax=Malvaceae RepID=C9WAL8_GOSHI
Gohir.D12G227300.v1.1:Gohir.D12G227300	chr25	58,985,962	58,988,192	0	2	3	85	UniRef90_UPI00042B0437	Glucose-methanol-choline oxidoreductase family protein isoform 1 n=1 Tax=Theobroma cacao RepID=UPI00042B0437
Gohir.D12G221000.v1.1:Gohir.D12G221000	chr25	58,335,329	58,337,236	0	1	0	53	UniRef90_UPI00042B8947	Haloacid dehalogenase-like hydrolase (HAD) superfamily protein isoform 2 n=1 Tax=Theobroma cacao RepID=UPI00042B8947
Gohir.D12G224100.v1.1:Gohir.D12G224100	chr25	58,740,893	58,742,606	0	3	1	72	UniRef90_UPI00042B2EAD	Uncharacterized protein isoform 2 n=2 Tax=Theobroma cacao RepID=UPI00042B2EAD
Gohir.D12G224900.v1.1:Gohir.D12G224900	chr25	58,803,559	58,804,487	0	0	0	113	UniRef90_UPI00042B4558	Uncharacterized protein TCM_016107 n=1 Tax=Theobroma cacao RepID=UPI00042B4558
Gohir.D12G226100.v1.1:Gohir.D12G226100	chr25	58,895,553	58,896,683	0	5	2	43	UniRef90_D3XFG1	Anthocyanidin synthase n=4 Tax=Theobroma cacao RepID=D3XFG1_THECC
Gohir.D12G227000.v1.1:Gohir.D12G227000	chr25	58,968,922	58,972,949	0	2	1	62	UniRef90_B3GDB1	3-hydroxy-3-methylglutaryl-CoA synthase n=1 Tax=Camptotheca acuminata RepID=B3GDB1_CAMAC
Gohir.D12G227200.v1.1:Gohir.D12G227200	chr25	58,984,053	58,984,985	0	0	0	57	--	--
Gohir.D12G224000.v1.1:Gohir.D12G224000	chr25	58,733,456	58,736,040	0	0	0	106	UniRef90_UPI00042B1EE3	RHOMBOID-like 2 n=1 Tax=Theobroma cacao RepID=UPI00042B1EE3
Gohir.D12G224400.v1.1:Gohir.D12G224400	chr25	58,749,352	58,751,089	0	0	0	53	UniRef90_UPI00042B56A9	Nucleotide excision repair, TFIIH, subunit TTDA isoform 1 n=1 Tax=Theobroma cacao RepID=UPI00042B56A9
Gohir.D12G224500.v1.1:Gohir.D12G224500	chr25	58,753,385	58,756,392	0	0	0	69	UniRef90_UPI00042B17A2	CLP protease proteolytic subunit 2 n=1 Tax=Theobroma cacao RepID=UPI00042B17A2
Gohir.D12G225500.v1.1:Gohir.D12G225500	chr25	58,834,503	58,839,206	0	0	2	62	UniRef90_UPI00042B88CD	Cell cycle regulated microtubule associated protein, putative isoform 1 n=2 Tax=Theobroma cacao RepID=UPI00042B88CD
Gohir.D12G226500.v1.1:Gohir.D12G226500	chr25	58,926,567	58,929,246	1	2	0	40	UniRef90_V9I2E4	MADS14 n=1 Tax=Gossypium hirsutum RepID=V9I2E4_GOSHI
Gohir.D12G226800.v1.1:Gohir.D12G226800	chr25	58,952,936	58,955,991	0	0	0	86	UniRef90_M5X0K8	Uncharacterized protein n=3 Tax=Rosaceae RepID=M5X0K8_PRUPE
Gohir.D12G222300.v1.1:Gohir.D12G222300	chr25	58,587,194	58,590,200	0	2	0	42	UniRef90_UPI00042B63F6	GRAS family transcription factor n=1 Tax=Theobroma cacao RepID=UPI00042B63F6
Gohir.D12G223100.v1.1:Gohir.D12G223100	chr25	58,675,331	58,677,902	0	1	0	98	UniRef90_UPI00046E29E8	PREDICTED: probable calcium-binding protein CML13 n=1 Tax=Prunus mume RepID=UPI00046E29E8
Gohir.D12G222800.v1.1:Gohir.D12G222800	chr25	58,654,090	58,655,923	0	0	0	120	UniRef90_UPI00042B2563	Copper ion binding, putative n=1 Tax=Theobroma cacao RepID=UPI00042B2563
Gohir.D12G223800.v1.1:Gohir.D12G223800	chr25	58,725,488	58,728,584	1	1	0	79	UniRef90_UPI0003D70F89	PREDICTED: methylsterol monooxygenase 1-2-like n=1 Tax=Citrus sinensis RepID=UPI0003D70F89
Gohir.D12G223900.v1.1:Gohir.D12G223900	chr25	58,731,264	58,733,174	0	3	0	79	UniRef90_V4SNU9	Uncharacterized protein n=1 Tax=Citrus clementina RepID=V4SNU9_9ROSI
Gohir.D12G224200.v1.1:Gohir.D12G224200	chr25	58,744,181	58,745,353	0	1	1	54	UniRef90_UPI00042B0B60	Uncharacterized protein TCM_016092 n=1 Tax=Theobroma cacao RepID=UPI00042B0B60
Gohir.D12G226600.v1.1:Gohir.D12G226600	chr25	58,945,518	58,946,508	0	0	0	66	UniRef90_V7ARU4	Uncharacterized protein n=1 Tax=Phaseolus vulgaris RepID=V7ARU4_PHAVU
Gohir.D12G227900.v1.1:Gohir.D12G227900	chr25	59,056,659	59,059,899	0	4	0	63	UniRef90_UPI00042B2C4B	GRAS family transcription factor n=1 Tax=Theobroma cacao RepID=UPI00042B2C4B
Gohir.D12G229300.v1.1:Gohir.D12G229300	chr25	59,161,995	59,162,993	0	1	0	45	UniRef90_UPI00042B2426	Uncharacterized protein TCM_016226 n=1 Tax=Theobroma cacao RepID=UPI00042B2426
Gohir.D12G227500.v1.1:Gohir.D12G227500	chr25	59,006,938	59,010,030	0	2	1	123	UniRef90_UPI00042B2202	Uncharacterized protein TCM_016173 n=1 Tax=Theobroma cacao RepID=UPI00042B2202
Gohir.D12G228800.v1.1:Gohir.D12G228800	chr25	59,120,646	59,121,641	0	1	2	91	UniRef90_Q2HPG3	Osmotin-like protein I n=5 Tax=Gossypium hirsutum RepID=Q2HPG3_GOSHI
Gohir.D12G227400.v1.1:Gohir.D12G227400	chr25	58,994,498	59,000,464	0	0	1	122	UniRef90_UPI00042B0F96	Major Facilitator Superfamily with SPX (SYG1/Pho81/XPR1) domain-containing protein isoform 2 n=3 Tax=Theobroma cacao RepID=UPI00042B0F96
Gohir.D12G229900.v1.1:Gohir.D12G229900	chr25	59,196,380	59,197,770	0	0	1	24	UniRef90_UPI00042B8DC7	Serine racemase isoform 2 n=2 Tax=Theobroma cacao RepID=UPI00042B8DC7
Gohir.D12G228900.v1.1:Gohir.D12G228900	chr25	59,125,294	59,129,864	0	3	3	64	UniRef90_UPI00042B6E29	DEA(D/H)-box RNA helicase family protein isoform 1 n=3 Tax=Theobroma cacao RepID=UPI00042B6E29
Gohir.D12G227600.v1.1:Gohir.D12G227600	chr25	59,020,180	59,021,417	0	0	1	103	UniRef90_UPI00042B12CC	AP2/ERF domain-containing transcription factor, putative n=1 Tax=Theobroma cacao RepID=UPI00042B12CC
Gohir.D12G228200.v1.1:Gohir.D12G228200	chr25	59,098,152	59,100,894	0	2	2	84	UniRef90_F6HUF7	Putative uncharacterized protein n=3 Tax=Vitis vinifera RepID=F6HUF7_VITVI
Gohir.D12G229200.v1.1:Gohir.D12G229200	chr25	59,139,708	59,141,621	0	0	1	77	UniRef90_A0A058ZXC0	Uncharacterized protein n=2 Tax=Eucalyptus grandis RepID=A0A058ZXC0_EUCGR
Gohir.D12G228700.v1.1:Gohir.D12G228700	chr25	59,117,713	59,118,441	0	1	0	84	UniRef90_Q2HPG3	Osmotin-like protein I n=5 Tax=Gossypium hirsutum RepID=Q2HPG3_GOSHI
Gohir.D12G227800.v1.1:Gohir.D12G227800	chr25	59,039,556	59,041,274	0	1	0	36	UniRef90_UPI00042B225F	Sugar transporter 1 n=1 Tax=Theobroma cacao RepID=UPI00042B225F
Gohir.D12G227700.v1.1:Gohir.D12G227700	chr25	59,035,466	59,036,527	0	0	0	58	UniRef90_UPI00042B84C9	Integrase-type DNA-binding superfamily protein n=1 Tax=Theobroma cacao RepID=UPI00042B84C9
Gohir.D12G228500.v1.1:Gohir.D12G228500	chr25	59,107,504	59,110,086	1	1	0	79	UniRef90_UPI00042B23F4	UDP-D-glucose/UDP-D-galactose 4-epimerase 1 isoform 1 n=2 Tax=Theobroma cacao RepID=UPI00042B23F4
Gohir.D12G229600.v1.1:Gohir.D12G229600	chr25	59,186,292	59,186,929	0	0	0	57	UniRef90_UPI00042B5967	Copper transport protein family n=1 Tax=Theobroma cacao RepID=UPI00042B5967
Gohir.D12G230300.v1.1:Gohir.D12G230300	chr25	59,213,481	59,219,542	0	5	1	98	UniRef90_UPI00042B2F5C	Cysteinyl-tRNA synthetase n=1 Tax=Theobroma cacao RepID=UPI00042B2F5C
Gohir.D12G230900.v1.1:Gohir.D12G230900	chr25	59,269,561	59,279,350	0	4	4	84	UniRef90_B1N668	Copia LTR rider n=3 Tax=Solanum lycopersicum RepID=B1N668_SOLLC
Gohir.D12G232700.v1.1:Gohir.D12G232700	chr25	59,482,655	59,489,265	0	2	2	98	UniRef90_UPI00042B288D	Uncharacterized protein TCM_026511 n=1 Tax=Theobroma cacao RepID=UPI00042B288D
Gohir.D12G233300.v1.1:Gohir.D12G233300	chr25	59,594,480	59,595,267	0	0	0	79	UniRef90_A9P913	Uncharacterized protein n=3 Tax=Populus trichocarpa RepID=A9P913_POPTR
Gohir.D12G233500.v1.1:Gohir.D12G233500	chr25	59,674,225	59,675,060	0	0	0	3	UniRef90_UPI00042B69D7	hypothetical protein TCM_016333 n=1 Tax=Theobroma cacao RepID=UPI00042B69D7
Gohir.D12G233600.v1.1:Gohir.D12G233600	chr25	59,704,351	59,706,128	0	1	0	46	UniRef90_UPI00042B69D7	hypothetical protein TCM_016333 n=1 Tax=Theobroma cacao RepID=UPI00042B69D7
Gohir.D12G228100.v1.1:Gohir.D12G228100	chr25	59,074,040	59,076,424	0	0	2	46	UniRef90_UPI00042B892E	Cytochrome P450, family 87, subfamily A, polypeptide 2 n=1 Tax=Theobroma cacao RepID=UPI00042B892E
Gohir.D12G231800.v1.1:Gohir.D12G231800	chr25	59,369,167	59,372,917	0	0	0	70	UniRef90_UPI00042B3882	RING/U-box superfamily protein, putative n=1 Tax=Theobroma cacao RepID=UPI00042B3882
Gohir.D12G232800.v1.1:Gohir.D12G232800	chr25	59,501,278	59,507,853	0	4	0	209	UniRef90_UPI00042B4FD8	Tetratricopeptide repeat (TPR)-containing protein isoform 1 n=2 Tax=Theobroma cacao RepID=UPI00042B4FD8
Gohir.D12G231100.v1.1:Gohir.D12G231100	chr25	59,292,628	59,308,516	0	4	4	96	UniRef90_U5FSS3	Uncharacterized protein (Fragment) n=3 Tax=Populus trichocarpa RepID=U5FSS3_POPTR
Gohir.D12G229000.v1.1:Gohir.D12G229000	chr25	59,130,251	59,135,085	0	2	2	51	UniRef90_UPI00042B8FC8	Nucleic acid-binding, OB-fold-like protein, putative isoform 1 n=1 Tax=Theobroma cacao RepID=UPI00042B8FC8
Gohir.D12G228300.v1.1:Gohir.D12G228300	chr25	59,103,253	59,105,420	0	1	1	67	UniRef90_B9GKL4	Heat shock transcription factor HSF29 family protein n=1 Tax=Populus trichocarpa RepID=B9GKL4_POPTR
Gohir.D12G231600.v1.1:Gohir.D12G231600	chr25	59,353,914	59,357,257	0	1	0	67	UniRef90_UPI00042B0E66	Hydroxyproline-rich glycoprotein family protein n=1 Tax=Theobroma cacao RepID=UPI00042B0E66
Gohir.D12G232200.v1.1:Gohir.D12G232200	chr25	59,417,788	59,420,292	1	5	1	97	UniRef90_M8B1S6	Uncharacterized protein n=1 Tax=Aegilops tauschii RepID=M8B1S6_AEGTA
Gohir.D12G233100.v1.1:Gohir.D12G233100	chr25	59,579,883	59,581,449	0	1	2	70	UniRef90_UPI00042B3E5C	Nuclear transport factor 2 family protein, putative n=1 Tax=Theobroma cacao RepID=UPI00042B3E5C
Gohir.D12G231400.v1.1:Gohir.D12G231400	chr25	59,334,300	59,336,137	0	2	1	113	UniRef90_UPI00042B0AB8	Cytochrome P450, family 86, subfamily A, polypeptide 8 n=1 Tax=Theobroma cacao RepID=UPI00042B0AB8
Gohir.D12G231700.v1.1:Gohir.D12G231700	chr25	59,365,103	59,367,594	0	1	4	68	UniRef90_W5AII6	Uncharacterized protein n=1 Tax=Triticum aestivum RepID=W5AII6_WHEAT
Gohir.D12G231900.v1.1:Gohir.D12G231900	chr25	59,377,159	59,380,140	0	0	0	95	UniRef90_UPI00042B8299	Uncharacterized protein isoform 2 n=2 Tax=Theobroma cacao RepID=UPI00042B8299
Gohir.D12G232400.v1.1:Gohir.D12G232400	chr25	59,430,351	59,433,228	0	7	11	248	UniRef90_UPI00042B648E	BTB/POZ domain-containing protein isoform 1 n=2 Tax=Theobroma cacao RepID=UPI00042B648E
Gohir.D12G231200.v1.1:Gohir.D12G231200	chr25	59,310,781	59,313,191	0	5	2	58	UniRef90_UPI00042AFE48	Uncharacterized protein TCM_016269 n=1 Tax=Theobroma cacao RepID=UPI00042AFE48
Gohir.D12G232600.v1.1:Gohir.D12G232600	chr25	59,449,576	59,453,772	0	2	4	67	UniRef90_UPI00042B6E3C	POX family protein isoform 1 n=1 Tax=Theobroma cacao RepID=UPI00042B6E3C
Gohir.D12G228000.v1.1:Gohir.D12G228000	chr25	59,063,408	59,067,743	0	1	2	61	UniRef90_UPI00042B4149	Ubiquitin-like superfamily protein, putative isoform 1 n=3 Tax=Theobroma cacao RepID=UPI00042B4149
Gohir.D12G229400.v1.1:Gohir.D12G229400	chr25	59,167,584	59,168,504	0	0	0	80	UniRef90_UPI00042B5967	Copper transport protein family n=1 Tax=Theobroma cacao RepID=UPI00042B5967
Gohir.D12G229700.v1.1:Gohir.D12G229700	chr25	59,190,773	59,194,058	0	1	0	57	UniRef90_UPI00042B4EAC	Glycosyltransferase isoform 3 n=2 Tax=Theobroma cacao RepID=UPI00042B4EAC
Gohir.D12G230600.v1.1:Gohir.D12G230600	chr25	59,235,906	59,241,604	0	0	0	57	UniRef90_UPI00042B8157	Kinase protein with tetratricopeptide repeat domain isoform 4 n=2 Tax=Theobroma cacao RepID=UPI00042B8157
Gohir.D12G233400.v1.1:Gohir.D12G233400	chr25	59,597,412	59,600,533	0	0	1	90	UniRef90_I6LL47	Mitogen-activated protein kinase 4 n=1 Tax=Gossypium hirsutum RepID=I6LL47_GOSHI
Gohir.D12G230800.v1.1:Gohir.D12G230800	chr25	59,266,988	59,267,510	1	0	0	39	UniRef90_UPI00042B2F48	P-loop nucleoside triphosphate hydrolases superfamily protein with CH (Calponin ) domain, putative isoform 1 n=3 Tax=Theobroma cacao RepID=UPI00042B2F48
Gohir.D12G231000.v1.1:Gohir.D12G231000	chr25	59,285,522	59,289,178	0	2	3	76	UniRef90_UPI00042B14CD	Acid-amino acid ligases,ligases,ATP binding,ATP binding,ligases isoform 1 n=2 Tax=Theobroma cacao RepID=UPI00042B14CD
Gohir.D12G232000.v1.1:Gohir.D12G232000	chr25	59,386,245	59,389,039	0	0	2	146	UniRef90_V4SXW5	Uncharacterized protein n=3 Tax=Citrus clementina RepID=V4SXW5_9ROSI
Gohir.D12G229100.v1.1:Gohir.D12G229100	chr25	59,137,396	59,138,955	0	1	0	61	UniRef90_UPI00042B53B1	GATA type zinc finger transcription factor family protein, putative n=1 Tax=Theobroma cacao RepID=UPI00042B53B1
Gohir.D12G229800.v1.1:Gohir.D12G229800	chr25	59,194,139	59,196,641	1	2	0	34	UniRef90_UPI00042B8DC7	Serine racemase isoform 2 n=2 Tax=Theobroma cacao RepID=UPI00042B8DC7
Gohir.D12G230100.v1.1:Gohir.D12G230100	chr25	59,199,862	59,202,674	0	0	0	54	UniRef90_B9GKJ1	Glutathione S-transferase family protein n=2 Tax=Populus trichocarpa RepID=B9GKJ1_POPTR
Gohir.D12G232100.v1.1:Gohir.D12G232100	chr25	59,408,945	59,410,334	0	0	0	73	UniRef90_UPI00042B2028	Zinc finger protein CONSTANS-LIKE 1, putative isoform 1 n=2 Tax=Theobroma cacao RepID=UPI00042B2028
Gohir.D12G230200.v1.1:Gohir.D12G230200	chr25	59,203,163	59,205,202	0	0	0	82	UniRef90_UPI00042B4C8C	Glutathione peroxidase 6 n=1 Tax=Theobroma cacao RepID=UPI00042B4C8C
Gohir.D12G230700.v1.1:Gohir.D12G230700	chr25	59,241,687	59,244,319	1	1	3	28	UniRef90_UPI00042B82DF	RING/FYVE/PHD zinc finger superfamily protein n=1 Tax=Theobroma cacao RepID=UPI00042B82DF
Gohir.D12G231500.v1.1:Gohir.D12G231500	chr25	59,351,270	59,352,814	0	5	2	56	UniRef90_UPI00042B8236	BTB/POZ domain with WD40/YVTN repeat-like protein n=1 Tax=Theobroma cacao RepID=UPI00042B8236
Gohir.D12G233700.v1.1:Gohir.D12G233700	chr25	59,706,541	59,711,352	0	0	1	54	UniRef90_V4TS58	Uncharacterized protein n=1 Tax=Citrus clementina RepID=V4TS58_9ROSI
Gohir.D12G228400.v1.1:Gohir.D12G228400	chr25	59,106,170	59,107,213	0	0	0	79	UniRef90_UPI00042B662C	Uncharacterized protein TCM_016201 n=1 Tax=Theobroma cacao RepID=UPI00042B662C
Gohir.D12G228600.v1.1:Gohir.D12G228600	chr25	59,114,307	59,115,029	0	1	0	82	UniRef90_Q5UB69	Osmotin-like (Fragment) n=2 Tax=Theobroma cacao RepID=Q5UB69_THECC
Gohir.D12G232500.v1.1:Gohir.D12G232500	chr25	59,433,915	59,435,737	2	8	7	233	UniRef90_UPI00042B4924	Phosphoglycerate mutase family protein n=1 Tax=Theobroma cacao RepID=UPI00042B4924
Gohir.D12G233000.v1.1:Gohir.D12G233000	chr25	59,576,798	59,579,765	0	8	3	74	UniRef90_UPI00042B2DF7	Pentatricopeptide repeat superfamily protein, putative n=1 Tax=Theobroma cacao RepID=UPI00042B2DF7
Gohir.D12G233200.v1.1:Gohir.D12G233200	chr25	59,585,084	59,586,942	0	1	1	112	UniRef90_M1AN25	Uncharacterized protein n=7 Tax=Solanum RepID=M1AN25_SOLTU
Gohir.D12G229500.v1.1:Gohir.D12G229500	chr25	59,176,982	59,185,087	0	1	0	80	UniRef90_UPI00042B2F5C	Cysteinyl-tRNA synthetase n=1 Tax=Theobroma cacao RepID=UPI00042B2F5C
Gohir.D12G232900.v1.1:Gohir.D12G232900	chr25	59,570,632	59,573,796	0	0	1	97	UniRef90_UPI00042B36F2	Beta-1,3-glucosyltransferase n=1 Tax=Theobroma cacao RepID=UPI00042B36F2
Gohir.D12G230000.v1.1:Gohir.D12G230000	chr25	59,197,870	59,198,836	0	1	0	20	UniRef90_UPI00042B8DC7	Serine racemase isoform 2 n=2 Tax=Theobroma cacao RepID=UPI00042B8DC7
Gohir.D12G230400.v1.1:Gohir.D12G230400	chr25	59,220,059	59,223,069	1	0	0	47	UniRef90_UPI00042B812F	Glutathione peroxidase 8 n=1 Tax=Theobroma cacao RepID=UPI00042B812F
Gohir.D12G230500.v1.1:Gohir.D12G230500	chr25	59,222,827	59,226,340	0	0	1	52	UniRef90_UPI00042B1D24	AT hook motif DNA-binding family protein, putative n=1 Tax=Theobroma cacao RepID=UPI00042B1D24
Gohir.D12G231300.v1.1:Gohir.D12G231300	chr25	59,314,547	59,320,105	0	1	1	113	UniRef90_UPI00042B7E6C	Signal peptide peptidase-like 2 isoform 1 n=2 Tax=Theobroma cacao RepID=UPI00042B7E6C
Gohir.D12G232300.v1.1:Gohir.D12G232300	chr25	59,425,419	59,427,694	0	2	1	73	UniRef90_B9RCM6	Vacuolar ATP synthase subunit E, putative n=3 Tax=rosids RepID=B9RCM6_RICCO
Gohir.D12G239100.v1.1:Gohir.D12G239100	chr25	60,204,672	60,206,645	0	0	0	102	UniRef90_UPI00042B3A8E	DCD domain protein isoform 1 n=2 Tax=Theobroma cacao RepID=UPI00042B3A8E
Gohir.D12G235100.v1.1:Gohir.D12G235100	chr25	59,850,088	59,851,526	0	0	0	72	UniRef90_UPI00042B00F4	Nucleic acid-binding isoform 1 n=1 Tax=Theobroma cacao RepID=UPI00042B00F4
Gohir.D12G235000.v1.1:Gohir.D12G235000	chr25	59,847,831	59,848,632	0	1	0	56	UniRef90_UPI00042B43DF	Disease resistance-responsive (dirigent-like protein) family protein n=1 Tax=Theobroma cacao RepID=UPI00042B43DF
Gohir.D12G234100.v1.1:Gohir.D12G234100	chr25	59,746,268	59,748,578	0	2	1	75	UniRef90_UPI00042B46CB	Glycosyl hydrolase 9B14 n=1 Tax=Theobroma cacao RepID=UPI00042B46CB
Gohir.D12G234400.v1.1:Gohir.D12G234400	chr25	59,775,329	59,776,523	0	2	0	109	UniRef90_UPI00042B3E01	Late embryogenesis abundant hydroxyproline-rich glycoprotein family, putative n=1 Tax=Theobroma cacao RepID=UPI00042B3E01
Gohir.D12G234300.v1.1:Gohir.D12G234300	chr25	59,770,923	59,771,882	0	1	0	74	UniRef90_UPI00042B86DE	Late embryogenesis abundant hydroxyproline-rich glycofamily protein, putative n=1 Tax=Theobroma cacao RepID=UPI00042B86DE
Gohir.D12G235500.v1.1:Gohir.D12G235500	chr25	59,880,066	59,882,675	0	0	2	71	UniRef90_UPI00042B4115	Galactose mutarotase-like superfamily protein n=1 Tax=Theobroma cacao RepID=UPI00042B4115
Gohir.D12G239200.v1.1:Gohir.D12G239200	chr25	60,224,523	60,228,898	1	3	2	71	UniRef90_UPI00042B297E	Cellulose synthase like G3, putative n=1 Tax=Theobroma cacao RepID=UPI00042B297E
Gohir.D12G234800.v1.1:Gohir.D12G234800	chr25	59,838,121	59,842,286	0	5	2	55	UniRef90_UPI00042B7067	Ribosomal protein S5/Elongation factor G/III/V family protein n=1 Tax=Theobroma cacao RepID=UPI00042B7067
Gohir.D12G234000.v1.1:Gohir.D12G234000	chr25	59,743,817	59,745,128	3	0	1	64	UniRef90_UPI00042B8324	WRKY family transcription factor, putative n=1 Tax=Theobroma cacao RepID=UPI00042B8324
Gohir.D12G234200.v1.1:Gohir.D12G234200	chr25	59,760,349	59,767,768	0	1	3	108	UniRef90_W9SBD0	Respiratory burst oxidase-like protein F n=2 Tax=Pentapetalae RepID=W9SBD0_9ROSA
Gohir.D12G233900.v1.1:Gohir.D12G233900	chr25	59,735,865	59,739,213	0	4	1	86	UniRef90_UPI00042B78CF	D111/G-patch domain-containing protein isoform 1 n=3 Tax=Theobroma cacao RepID=UPI00042B78CF
Gohir.D12G238000.v1.1:Gohir.D12G238000	chr25	60,130,196	60,133,642	1	1	2	99	UniRef90_UPI00042B3618	Nucleoside diphosphate kinase family protein n=1 Tax=Theobroma cacao RepID=UPI00042B3618
Gohir.D12G236300.v1.1:Gohir.D12G236300	chr25	59,966,097	59,966,511	0	0	0	12	UniRef90_UPI00042B303C	Hydroquinone glucosyltransferase, putative n=1 Tax=Theobroma cacao RepID=UPI00042B303C
Gohir.D12G235200.v1.1:Gohir.D12G235200	chr25	59,854,408	59,858,399	0	8	0	78	UniRef90_UPI00042B143C	Plasma membrane, putative n=1 Tax=Theobroma cacao RepID=UPI00042B143C
Gohir.D12G233800.v1.1:Gohir.D12G233800	chr25	59,713,919	59,716,411	0	1	1	63	UniRef90_A9NIT9	1-aminocyclopropane-1-carboxylate synthase n=3 Tax=Gossypium hirsutum RepID=A9NIT9_GOSHI
Gohir.D12G235700.v1.1:Gohir.D12G235700	chr25	59,916,485	59,917,252	0	0	1	66	--	--
Gohir.D12G237900.v1.1:Gohir.D12G237900	chr25	60,108,447	60,111,453	0	0	0	47	UniRef90_UPI00042B6C4B	Pleckstrin domain-containing protein isoform 2, partial n=2 Tax=Theobroma cacao RepID=UPI00042B6C4B
Gohir.D12G235600.v1.1:Gohir.D12G235600	chr25	59,906,775	59,908,528	0	1	1	79	UniRef90_UPI00042B4FE9	Cytokinin response factor 2, putative n=1 Tax=Theobroma cacao RepID=UPI00042B4FE9
Gohir.D12G238300.v1.1:Gohir.D12G238300	chr25	60,146,991	60,149,542	1	2	1	87	UniRef90_UPI00042B17B0	Alpha/beta-Hydrolases superfamily protein isoform 1 n=1 Tax=Theobroma cacao RepID=UPI00042B17B0
Gohir.D12G239900.v1.1:Gohir.D12G239900	chr25	60,267,727	60,269,956	0	2	1	48	UniRef90_UPI00042B5E21	BTB/POZ domain-containing protein n=1 Tax=Theobroma cacao RepID=UPI00042B5E21
Gohir.D12G237100.v1.1:Gohir.D12G237100	chr25	60,044,015	60,046,786	0	0	0	55	UniRef90_D7TVE7	Putative uncharacterized protein n=1 Tax=Vitis vinifera RepID=D7TVE7_VITVI
Gohir.D12G237500.v1.1:Gohir.D12G237500	chr25	60,082,806	60,087,201	0	1	2	93	UniRef90_V4SXF4	Uncharacterized protein n=2 Tax=Citrus RepID=V4SXF4_9ROSI
Gohir.D12G237800.v1.1:Gohir.D12G237800	chr25	60,104,184	60,106,320	0	0	0	109	UniRef90_UPI00042B88C3	Uncharacterized protein TCM_016471 n=1 Tax=Theobroma cacao RepID=UPI00042B88C3
Gohir.D12G238500.v1.1:Gohir.D12G238500	chr25	60,163,198	60,164,736	0	0	0	96	--	--
Gohir.D12G236700.v1.1:Gohir.D12G236700	chr25	60,008,012	60,008,315	0	1	1	94	UniRef90_Q49KT9	Uncharacterized protein ycf68 n=39 Tax=Myrtaceae RepID=YCF68_EUCGG
Gohir.D12G237000.v1.1:Gohir.D12G237000	chr25	60,042,562	60,043,532	0	1	0	61	UniRef90_UPI00042B36EB	Uncharacterized protein TCM_016448 n=1 Tax=Theobroma cacao RepID=UPI00042B36EB
Gohir.D12G238200.v1.1:Gohir.D12G238200	chr25	60,142,552	60,146,706	0	7	2	59	UniRef90_UPI00042B832F	Dynamin-like protein isoform 1 n=1 Tax=Theobroma cacao RepID=UPI00042B832F
Gohir.D12G239300.v1.1:Gohir.D12G239300	chr25	60,235,518	60,236,883	0	0	1	72	UniRef90_UPI00042B0B78	Translation elongation factor EF1B/ribosomal protein S6 family protein n=1 Tax=Theobroma cacao RepID=UPI00042B0B78
Gohir.D12G236200.v1.1:Gohir.D12G236200	chr25	59,944,556	59,945,253	0	0	0	159	UniRef90_UPI00042B0A50	Uncharacterized protein TCM_016419 n=1 Tax=Theobroma cacao RepID=UPI00042B0A50
Gohir.D12G236500.v1.1:Gohir.D12G236500	chr25	59,998,288	59,999,719	0	0	2	85	UniRef90_UPI00042B209D	NAD(P)-binding Rossmann-fold superfamily protein, putative n=1 Tax=Theobroma cacao RepID=UPI00042B209D
Gohir.D12G237200.v1.1:Gohir.D12G237200	chr25	60,047,057	60,051,504	0	1	0	59	UniRef90_UPI00042B5671	DNA primase isoform 1 n=2 Tax=Theobroma cacao RepID=UPI00042B5671
Gohir.D12G237400.v1.1:Gohir.D12G237400	chr25	60,070,359	60,074,293	0	2	1	93	UniRef90_UPI00042B63E6	Glycosyl hydrolase 9C2 n=1 Tax=Theobroma cacao RepID=UPI00042B63E6
Gohir.D12G238600.v1.1:Gohir.D12G238600	chr25	60,171,581	60,172,726	0	1	2	112	UniRef90_UPI00042B5016	Glycine-rich protein family n=1 Tax=Theobroma cacao RepID=UPI00042B5016
Gohir.D12G236100.v1.1:Gohir.D12G236100	chr25	59,939,269	59,943,068	0	5	5	177	UniRef90_UPI00042B175F	Transmembrane amino acid transporter family protein n=1 Tax=Theobroma cacao RepID=UPI00042B175F
Gohir.D12G239800.v1.1:Gohir.D12G239800	chr25	60,263,580	60,266,717	0	0	0	69	UniRef90_V4TGM6	Uncharacterized protein n=1 Tax=Citrus clementina RepID=V4TGM6_9ROSI
Gohir.D12G234900.v1.1:Gohir.D12G234900	chr25	59,842,317	59,847,066	0	1	1	61	UniRef90_UPI00042B84F4	Uncharacterized protein isoform 1 n=2 Tax=Theobroma cacao RepID=UPI00042B84F4
Gohir.D12G236400.v1.1:Gohir.D12G236400	chr25	59,989,552	59,992,104	0	2	3	96	UniRef90_UPI00042B303C	Hydroquinone glucosyltransferase, putative n=1 Tax=Theobroma cacao RepID=UPI00042B303C
Gohir.D12G237300.v1.1:Gohir.D12G237300	chr25	60,051,757	60,053,096	0	2	1	41	UniRef90_UPI00042B9376	AP2/ERF domain-containing transcription factor, putative n=1 Tax=Theobroma cacao RepID=UPI00042B9376
Gohir.D12G237700.v1.1:Gohir.D12G237700	chr25	60,101,879	60,103,064	0	0	0	106	UniRef90_UPI00042B6B8E	Uncharacterized protein TCM_016468 n=1 Tax=Theobroma cacao RepID=UPI00042B6B8E
Gohir.D12G236600.v1.1:Gohir.D12G236600	chr25	60,001,515	60,003,459	0	1	2	82	UniRef90_UPI00042B3E8E	WRKY family transcription factor, putative isoform 1 n=2 Tax=Theobroma cacao RepID=UPI00042B3E8E
Gohir.D12G236800.v1.1:Gohir.D12G236800	chr25	60,018,590	60,019,656	0	0	0	1	UniRef90_UPI00042B2FD4	Uncharacterized protein TCM_016430 n=1 Tax=Theobroma cacao RepID=UPI00042B2FD4
Gohir.D12G236900.v1.1:Gohir.D12G236900	chr25	60,036,848	60,037,681	0	0	0	69	UniRef90_UPI00042B8357	PA-domain containing subtilase family protein n=1 Tax=Theobroma cacao RepID=UPI00042B8357
Gohir.D12G239500.v1.1:Gohir.D12G239500	chr25	60,240,558	60,243,048	0	2	2	73	UniRef90_UPI00042B4899	Nodulin MtN3 family protein isoform 1 n=2 Tax=Theobroma cacao RepID=UPI00042B4899
Gohir.D12G234600.v1.1:Gohir.D12G234600	chr25	59,825,834	59,828,338	0	1	1	57	UniRef90_M0ZGB8	Reticulon-like protein n=2 Tax=Solanum RepID=M0ZGB8_SOLTU
Gohir.D12G235900.v1.1:Gohir.D12G235900	chr25	59,923,741	59,930,632	0	3	3	64	UniRef90_UPI00042B71EB	Ubiquitin ligase protein cop1, putative isoform 2 n=2 Tax=Theobroma cacao RepID=UPI00042B71EB
Gohir.D12G239400.v1.1:Gohir.D12G239400	chr25	60,238,614	60,240,774	0	0	1	51	UniRef90_UPI00042B480A	ABL interactor-like protein 2, putative n=1 Tax=Theobroma cacao RepID=UPI00042B480A
Gohir.D12G239700.v1.1:Gohir.D12G239700	chr25	60,259,999	60,261,910	0	0	0	70	UniRef90_UPI00042B3E70	F-box family protein isoform 1 n=2 Tax=Theobroma cacao RepID=UPI00042B3E70
Gohir.D12G236000.v1.1:Gohir.D12G236000	chr25	59,931,512	59,935,541	0	1	0	117	UniRef90_UPI00042B37EE	Adenine nucleotide transporter 1 isoform 1 n=2 Tax=Theobroma cacao RepID=UPI00042B37EE
Gohir.D12G234500.v1.1:Gohir.D12G234500	chr25	59,800,130	59,801,449	0	0	0	1	UniRef90_M8B1S6	Uncharacterized protein n=1 Tax=Aegilops tauschii RepID=M8B1S6_AEGTA
Gohir.D12G235400.v1.1:Gohir.D12G235400	chr25	59,859,918	59,861,808	0	0	1	65	UniRef90_UPI00042B3A5D	Acyl-coenzyme A:6-aminopenicillanic-acid-acyltransferase 29 kDa subunit n=1 Tax=Theobroma cacao RepID=UPI00042B3A5D
Gohir.D12G238800.v1.1:Gohir.D12G238800	chr25	60,179,865	60,181,109	2	2	0	56	--	--
Gohir.D12G238400.v1.1:Gohir.D12G238400	chr25	60,149,513	60,150,858	0	0	0	87	--	--
Gohir.D12G237600.v1.1:Gohir.D12G237600	chr25	60,093,015	60,096,954	0	1	2	131	UniRef90_UPI00042B1D00	PHD finger protein-related isoform 2 n=1 Tax=Theobroma cacao RepID=UPI00042B1D00
Gohir.D12G239600.v1.1:Gohir.D12G239600	chr25	60,249,276	60,253,830	0	1	0	126	UniRef90_UPI00042B7316	Methyltransferases,copper ion binding isoform 1 n=2 Tax=Theobroma cacao RepID=UPI00042B7316
Gohir.D12G240000.v1.1:Gohir.D12G240000	chr25	60,271,177	60,273,479	1	1	1	35	UniRef90_UPI00042B849A	HIT-type Zinc finger family protein n=1 Tax=Theobroma cacao RepID=UPI00042B849A
Gohir.D12G234700.v1.1:Gohir.D12G234700	chr25	59,830,541	59,834,697	0	1	1	67	UniRef90_UPI00042B18ED	Calcium-dependent protein kinase 6 isoform 1 n=2 Tax=Theobroma cacao RepID=UPI00042B18ED
Gohir.D12G235300.v1.1:Gohir.D12G235300	chr25	59,859,199	59,860,364	0	0	0	62	UniRef90_UPI00042B3A5D	Acyl-coenzyme A:6-aminopenicillanic-acid-acyltransferase 29 kDa subunit n=1 Tax=Theobroma cacao RepID=UPI00042B3A5D
Gohir.D12G235800.v1.1:Gohir.D12G235800	chr25	59,920,968	59,921,704	0	0	0	67	UniRef90_UPI00042B9465	Uncharacterized protein TCM_016400 n=1 Tax=Theobroma cacao RepID=UPI00042B9465
Gohir.D12G239000.v1.1:Gohir.D12G239000	chr25	60,200,146	60,203,060	0	0	0	52	UniRef90_UPI00042B1807	Uncharacterized protein TCM_016492 n=1 Tax=Theobroma cacao RepID=UPI00042B1807
Gohir.D12G240100.v1.1:Gohir.D12G240100	chr25	60,274,103	60,277,113	0	0	0	30	UniRef90_UPI00042B4DC4	Peptidase M20/M25/M40 family protein isoform 1 n=2 Tax=Theobroma cacao RepID=UPI00042B4DC4
Gohir.D12G238100.v1.1:Gohir.D12G238100	chr25	60,137,029	60,141,143	0	0	0	65	UniRef90_UPI00042B2719	Pentatricopeptide repeat superfamily protein isoform 1 n=2 Tax=Theobroma cacao RepID=UPI00042B2719
Gohir.D12G238700.v1.1:Gohir.D12G238700	chr25	60,173,594	60,176,105	1	2	1	107	UniRef90_UPI00042B8758	Phosphoinositide 4-kinase gamma 4, gamma 4,ubdk gamma 4,pi4k gamma 4 n=1 Tax=Theobroma cacao RepID=UPI00042B8758
Gohir.D12G238900.v1.1:Gohir.D12G238900	chr25	60,196,696	60,199,856	0	0	0	70	UniRef90_UPI00042B780E	Nuclear transport factor 2 family protein n=1 Tax=Theobroma cacao RepID=UPI00042B780E
Gohir.D12G240500.v1.1:Gohir.D12G240500	chr25	60,301,870	60,305,399	0	6	2	121	UniRef90_UPI00042B336F	MRNAadenosine methylase isoform 1 n=2 Tax=Theobroma cacao RepID=UPI00042B336F
Gohir.D12G240200.v1.1:Gohir.D12G240200	chr25	60,280,146	60,283,082	0	3	0	98	UniRef90_UPI00042B06FD	UBX domain-containing protein n=1 Tax=Theobroma cacao RepID=UPI00042B06FD
Gohir.D12G240300.v1.1:Gohir.D12G240300	chr25	60,289,338	60,293,104	0	0	2	137	UniRef90_UPI00042B7B07	No lysine kinase 10 isoform 1 n=1 Tax=Theobroma cacao RepID=UPI00042B7B07
Gohir.D12G242800.v1.1:Gohir.D12G242800	chr25	60,550,564	60,552,955	0	2	0	36	UniRef90_UPI00042B927D	Glucan endo-1,3-beta-glucosidase 11 isoform 1 n=5 Tax=Theobroma cacao RepID=UPI00042B927D
Gohir.D12G243800.v1.1:Gohir.D12G243800	chr25	60,623,809	60,627,409	1	0	0	46	UniRef90_UPI00042B4ADE	Heavy metal transport/detoxification superfamily protein n=1 Tax=Theobroma cacao RepID=UPI00042B4ADE
Gohir.D12G245600.v1.1:Gohir.D12G245600	chr25	60,805,148	60,806,775	0	0	0	68	UniRef90_UPI00042B3E68	Uncharacterized protein TCM_015546 n=1 Tax=Theobroma cacao RepID=UPI00042B3E68
Gohir.D12G242700.v1.1:Gohir.D12G242700	chr25	60,543,765	60,550,569	0	2	1	42	UniRef90_UPI00042B8C62	Ubiquitin-specific protease 9 isoform 1 n=1 Tax=Theobroma cacao RepID=UPI00042B8C62
Gohir.D12G240600.v1.1:Gohir.D12G240600	chr25	60,306,491	60,309,124	0	2	1	119	UniRef90_UPI00042B6B65	Metal-dependent protein hydrolase n=1 Tax=Theobroma cacao RepID=UPI00042B6B65
Gohir.D12G241500.v1.1:Gohir.D12G241500	chr25	60,388,676	60,390,943	0	0	0	59	UniRef90_UPI00042B5E93	Mediator complex, subunit Med10 isoform 1 n=3 Tax=Theobroma cacao RepID=UPI00042B5E93
Gohir.D12G242600.v1.1:Gohir.D12G242600	chr25	60,537,421	60,543,395	0	4	2	56	UniRef90_UPI00042B426A	RING/FYVE/PHD zinc finger superfamily protein, putative isoform 1 n=1 Tax=Theobroma cacao RepID=UPI00042B426A
Gohir.D12G241000.v1.1:Gohir.D12G241000	chr25	60,326,897	60,328,109	1	0	1	48	UniRef90_UPI00042B0367	NADP-specific glutamate dehydrogenase, putative n=1 Tax=Theobroma cacao RepID=UPI00042B0367
Gohir.D12G241700.v1.1:Gohir.D12G241700	chr25	60,453,303	60,455,060	0	1	1	78	UniRef90_UPI00042B9636	Basic helix-loop-helix DNA-binding family protein, putative n=1 Tax=Theobroma cacao RepID=UPI00042B9636
Gohir.D12G244000.v1.1:Gohir.D12G244000	chr25	60,637,979	60,642,600	0	2	0	72	UniRef90_UPI00042AFB11	RING/U-box superfamily protein isoform 1 n=1 Tax=Theobroma cacao RepID=UPI00042AFB11
Gohir.D12G240400.v1.1:Gohir.D12G240400	chr25	60,294,016	60,296,026	0	0	0	97	UniRef90_Q0INB8	Protein yippee-like n=18 Tax=commelinids RepID=Q0INB8_ORYSJ
Gohir.D12G240700.v1.1:Gohir.D12G240700	chr25	60,314,214	60,315,763	0	1	1	108	UniRef90_UPI00042B7BC0	Uncharacterized protein isoform 1 n=2 Tax=Theobroma cacao RepID=UPI00042B7BC0
Gohir.D12G242900.v1.1:Gohir.D12G242900	chr25	60,553,999	60,557,070	0	2	2	61	UniRef90_UPI00042AFFEC	UDP-Glycosyltransferase superfamily protein isoform 1 n=2 Tax=Theobroma cacao RepID=UPI00042AFFEC
Gohir.D12G241400.v1.1:Gohir.D12G241400	chr25	60,369,891	60,372,130	0	0	0	66	UniRef90_UPI00042B35C8	Cytochrome P450 78A3 n=1 Tax=Theobroma cacao RepID=UPI00042B35C8
Gohir.D12G241100.v1.1:Gohir.D12G241100	chr25	60,328,848	60,333,212	1	3	0	78	UniRef90_UPI00042B409E	Ypt/Rab-GAP domain of gyp1p superfamily protein isoform 2 n=1 Tax=Theobroma cacao RepID=UPI00042B409E
Gohir.D12G242300.v1.1:Gohir.D12G242300	chr25	60,504,178	60,506,263	0	1	1	42	UniRef90_UPI00042B2599	Iq-domain 1 n=1 Tax=Theobroma cacao RepID=UPI00042B2599
Gohir.D12G243100.v1.1:Gohir.D12G243100	chr25	60,567,571	60,571,098	0	3	4	166	UniRef90_UPI00042B8CA2	Beta-1,3-galactosyltransferase 6 isoform 4 n=1 Tax=Theobroma cacao RepID=UPI00042B8CA2
Gohir.D12G243700.v1.1:Gohir.D12G243700	chr25	60,617,465	60,621,763	0	0	1	61	UniRef90_UPI00042B3A48	Uncharacterized protein isoform 1 n=2 Tax=Theobroma cacao RepID=UPI00042B3A48
Gohir.D12G243900.v1.1:Gohir.D12G243900	chr25	60,627,645	60,632,133	0	4	1	84	UniRef90_UPI00042B528C	NAC domain-containing protein 78, putative isoform 2 n=3 Tax=Theobroma cacao RepID=UPI00042B528C
Gohir.D12G244100.v1.1:Gohir.D12G244100	chr25	60,645,200	60,646,039	0	1	0	30	UniRef90_UPI00042B19B2	Uncharacterized protein TCM_015581 n=1 Tax=Theobroma cacao RepID=UPI00042B19B2
Gohir.A08G123800.v1.1:Gohir.A08G123800	chr8	96,497,985	96,498,799	0	0	0	32	--	--
Gohir.D12G241800.v1.1:Gohir.D12G241800	chr25	60,468,407	60,472,001	0	2	2	125	UniRef90_UPI00042B482E	Alpha/beta-Hydrolases superfamily protein n=1 Tax=Theobroma cacao RepID=UPI00042B482E
Gohir.D12G242400.v1.1:Gohir.D12G242400	chr25	60,513,234	60,515,232	0	0	0	38	UniRef90_UPI00042B67D3	Hydroxyproline-rich glycoprotein family protein, putative isoform 2 n=1 Tax=Theobroma cacao RepID=UPI00042B67D3
Gohir.D12G244300.v1.1:Gohir.D12G244300	chr25	60,670,253	60,673,136	1	4	2	68	UniRef90_V7BWK3	Uncharacterized protein n=1 Tax=Phaseolus vulgaris RepID=V7BWK3_PHAVU
Gohir.D12G245800.v1.1:Gohir.D12G245800	chr25	60,811,800	60,821,189	0	0	2	58	UniRef90_UPI00042B408B	DNA mismatch repair protein MutS, putative n=1 Tax=Theobroma cacao RepID=UPI00042B408B
Gohir.A08G123900.v1.1:Gohir.A08G123900	chr8	96,522,991	96,525,721	0	1	0	27	UniRef90_UPI00042AFBBF	Cytochrome P450, family 78, subfamily A, polypeptide 6 n=1 Tax=Theobroma cacao RepID=UPI00042AFBBF
Gohir.D12G242200.v1.1:Gohir.D12G242200	chr25	60,500,684	60,503,086	0	1	2	65	UniRef90_UPI00042B154C	Growth-regulating factor 8, putative isoform 1 n=2 Tax=Theobroma cacao RepID=UPI00042B154C
Gohir.D12G244200.v1.1:Gohir.D12G244200	chr25	60,646,377	60,648,703	0	2	2	36	UniRef90_UPI00042B78E0	Nodulin MtN21 /EamA-like transporter family protein n=1 Tax=Theobroma cacao RepID=UPI00042B78E0
Gohir.A08G123600.v1.1:Gohir.A08G123600	chr8	95,874,654	95,875,157	0	0	0	64	UniRef90_K4D771	NAD(P)H-quinone oxidoreductase subunit I, chloroplastic n=1 Tax=Solanum lycopersicum RepID=K4D771_SOLLC
Gohir.D12G244900.v1.1:Gohir.D12G244900	chr25	60,712,053	60,715,137	0	0	0	83	UniRef90_UPI00042B5FB1	Beta-1,3-n-acetylglucosaminyltransferase radical fringe isoform 1 n=2 Tax=Theobroma cacao RepID=UPI00042B5FB1
Gohir.D12G245700.v1.1:Gohir.D12G245700	chr25	60,810,138	60,811,405	0	0	0	50	UniRef90_UPI00042B3E68	Uncharacterized protein TCM_015546 n=1 Tax=Theobroma cacao RepID=UPI00042B3E68
Gohir.D12G245400.v1.1:Gohir.D12G245400	chr25	60,761,987	60,764,738	0	0	0	88	UniRef90_UPI00042B1015	F-box protein SKIP31 n=1 Tax=Theobroma cacao RepID=UPI00042B1015
Gohir.D12G241300.v1.1:Gohir.D12G241300	chr25	60,349,148	60,351,805	0	0	3	90	UniRef90_UPI00042B5F84	Methionine gamma-lyase n=1 Tax=Theobroma cacao RepID=UPI00042B5F84
Gohir.D12G242500.v1.1:Gohir.D12G242500	chr25	60,525,465	60,527,186	0	1	0	62	UniRef90_G4V2G1	NAC trascription factor 3 n=1 Tax=Gossypium hirsutum RepID=G4V2G1_GOSHI
Gohir.D12G243400.v1.1:Gohir.D12G243400	chr25	60,588,165	60,589,948	0	0	0	74	UniRef90_UPI00042B1829	Caffeic acid 3-O-methyltransferase 1 n=1 Tax=Theobroma cacao RepID=UPI00042B1829
Gohir.D12G243500.v1.1:Gohir.D12G243500	chr25	60,591,703	60,592,802	0	0	0	62	--	--
Gohir.D12G241600.v1.1:Gohir.D12G241600	chr25	60,390,613	60,392,163	0	2	1	75	UniRef90_UPI00042B1543	Homeobox 7, putative n=1 Tax=Theobroma cacao RepID=UPI00042B1543
Gohir.D12G241900.v1.1:Gohir.D12G241900	chr25	60,477,433	60,479,895	0	1	4	128	UniRef90_UPI00042B6DB3	GDSL-like Lipase/Acylhydrolase superfamily protein n=1 Tax=Theobroma cacao RepID=UPI00042B6DB3
Gohir.D12G242100.v1.1:Gohir.D12G242100	chr25	60,494,390	60,495,692	0	1	2	58	UniRef90_B9GK63	Uncharacterized protein n=1 Tax=Populus trichocarpa RepID=B9GK63_POPTR
Gohir.D12G243000.v1.1:Gohir.D12G243000	chr25	60,560,731	60,561,750	0	0	0	111	--	--
Gohir.D12G245200.v1.1:Gohir.D12G245200	chr25	60,754,109	60,757,641	0	2	2	25	UniRef90_UPI00042B5BC0	Autophagy-related protein 13 isoform 1 n=1 Tax=Theobroma cacao RepID=UPI00042B5BC0
Gohir.D12G244400.v1.1:Gohir.D12G244400	chr25	60,675,574	60,677,205	0	0	1	54	UniRef90_UPI00042B3702	60S ribosomal protein L9-1 isoform 1 n=1 Tax=Theobroma cacao RepID=UPI00042B3702
Gohir.A08G123700.v1.1:Gohir.A08G123700	chr8	95,939,784	95,949,120	0	0	0	45	UniRef90_J3N9B0	Uncharacterized protein n=1 Tax=Oryza brachyantha RepID=J3N9B0_ORYBR
Gohir.D12G244600.v1.1:Gohir.D12G244600	chr25	60,685,413	60,687,593	0	0	0	104	UniRef90_UPI00042B28FF	Tumor necrosis factor receptor superfamily member 21 n=1 Tax=Theobroma cacao RepID=UPI00042B28FF
Gohir.A08G124100.v1.1:Gohir.A08G124100	chr8	96,746,504	96,748,614	0	1	2	123	UniRef90_UPI00042B55C1	P-loop containing nucleoside triphosphate hydrolases superfamily protein n=1 Tax=Theobroma cacao RepID=UPI00042B55C1
Gohir.D12G245300.v1.1:Gohir.D12G245300	chr25	60,758,334	60,760,734	0	0	1	49	UniRef90_UPI00042B5FE2	Mitochondrial import inner membrane translocase subunit Tim17/Tim22/Tim23 family protein n=1 Tax=Theobroma cacao RepID=UPI00042B5FE2
Gohir.D12G245900.v1.1:Gohir.D12G245900	chr25	60,822,237	60,822,963	0	0	0	20	--	--
Gohir.D12G242000.v1.1:Gohir.D12G242000	chr25	60,489,843	60,491,557	0	2	2	83	UniRef90_UPI00042B6539	Lung seven transmembrane receptor family protein n=1 Tax=Theobroma cacao RepID=UPI00042B6539
Gohir.D12G243200.v1.1:Gohir.D12G243200	chr25	60,579,272	60,582,511	0	2	1	71	UniRef90_UPI00042B6D09	Subtilase family protein, putative n=1 Tax=Theobroma cacao RepID=UPI00042B6D09
Gohir.D12G243300.v1.1:Gohir.D12G243300	chr25	60,584,958	60,586,435	0	1	2	57	UniRef90_UPI00042B1829	Caffeic acid 3-O-methyltransferase 1 n=1 Tax=Theobroma cacao RepID=UPI00042B1829
Gohir.D12G243600.v1.1:Gohir.D12G243600	chr25	60,608,021	60,609,034	1	3	1	63	UniRef90_UPI00042B82EE	AP2/B3-like transcriptional factor family protein, putative n=1 Tax=Theobroma cacao RepID=UPI00042B82EE
Gohir.D12G244500.v1.1:Gohir.D12G244500	chr25	60,677,662	60,680,110	0	0	1	59	UniRef90_E4W6N0	Cinnamyl alcohol dehydrogenase 5 n=1 Tax=Gossypium hirsutum RepID=E4W6N0_GOSHI
Gohir.D12G245500.v1.1:Gohir.D12G245500	chr25	60,780,312	60,781,530	0	1	0	52	UniRef90_UPI00042B3E68	Uncharacterized protein TCM_015546 n=1 Tax=Theobroma cacao RepID=UPI00042B3E68
Gohir.D12G240800.v1.1:Gohir.D12G240800	chr25	60,315,813	60,318,229	0	5	2	87	UniRef90_UPI00042B4B09	P-loop containing nucleoside triphosphate hydrolases superfamily protein n=1 Tax=Theobroma cacao RepID=UPI00042B4B09
Gohir.D12G240900.v1.1:Gohir.D12G240900	chr25	60,318,534	60,326,139	0	0	3	86	UniRef90_UPI00042B7860	Serine/threonine-protein kinase fray2 isoform 2 n=3 Tax=Theobroma cacao RepID=UPI00042B7860
Gohir.D12G241200.v1.1:Gohir.D12G241200	chr25	60,334,143	60,337,095	0	0	2	80	--	--
Gohir.D12G244800.v1.1:Gohir.D12G244800	chr25	60,700,299	60,705,067	0	2	2	95	UniRef90_B9RYZ9	Transcription factor, putative n=1 Tax=Ricinus communis RepID=B9RYZ9_RICCO
Gohir.D12G245100.v1.1:Gohir.D12G245100	chr25	60,733,176	60,738,700	0	4	1	67	UniRef90_UPI00042B1B79	Vacuolar iron transporter (VIT) family protein n=1 Tax=Theobroma cacao RepID=UPI00042B1B79
Gohir.D12G244700.v1.1:Gohir.D12G244700	chr25	60,690,910	60,694,767	1	3	0	95	UniRef90_UPI00042B4AD4	TMPIT-like protein n=1 Tax=Theobroma cacao RepID=UPI00042B4AD4
Gohir.D12G245000.v1.1:Gohir.D12G245000	chr25	60,729,756	60,731,510	0	2	3	60	UniRef90_UPI00042B4941	LRR receptor-like serine/threonine-protein kinase, putative n=1 Tax=Theobroma cacao RepID=UPI00042B4941
Gohir.A08G124000.v1.1:Gohir.A08G124000	chr8	96,608,497	96,610,296	1	0	1	100	UniRef90_UPI00042B5DE7	Uncharacterized protein TCM_005082 n=1 Tax=Theobroma cacao RepID=UPI00042B5DE7
Gohir.A08G124300.v1.1:Gohir.A08G124300	chr8	96,794,693	96,797,546	0	2	1	27	UniRef90_UPI00042B5830	No lysine kinase 6, putative n=1 Tax=Theobroma cacao RepID=UPI00042B5830
Gohir.A08G124400.v1.1:Gohir.A08G124400	chr8	96,908,257	96,910,798	0	0	1	16	UniRef90_UPI00042B21FD	NC domain-containing protein-related n=1 Tax=Theobroma cacao RepID=UPI00042B21FD
Gohir.A08G124200.v1.1:Gohir.A08G124200	chr8	96,792,570	96,794,369	0	0	0	31	UniRef90_F6I6G3	DNA-directed RNA polymerase subunit n=1 Tax=Vitis vinifera RepID=F6I6G3_VITVI
Gohir.A08G124600.v1.1:Gohir.A08G124600	chr8	96,942,288	96,943,220	0	2	0	36	UniRef90_D3XFF8	TT2 like MYB transcriptoin factor n=2 Tax=Theobroma cacao RepID=D3XFF8_THECC
Gohir.A08G124500.v1.1:Gohir.A08G124500	chr8	96,941,486	96,941,599	0	0	0	39	--	--
