# Supplementary material for: Identification of salt stress-tolerant candidate genes in the BC2F2 population at the seedling stages of G. hirsutum and G. darwinii using NGS-based bulked segregant analysis
Source: Front Plant Sci. 2023 Jul 3;14:1125805. doi: 10.3389/fpls.2023.1125805 (PMC10350501; doi:10.3389/fpls.2023.1125805)
Supplement: Supplementary file 2 [file DataSheet_1.zip › RNA-seqdata.xlsx]

## Sheet: Genes expression data
	G.Darwinii
	D.leaf.0h	D.leaf.1h	D.leaf.3h	D.leaf.6h	D.leaf.12h	D.stem.0h	D.stem.1h	D.stem.3h	D.stem.6h	D.stem.12h	D.root.0h	D.root.1h	D.root.3h	D.root.6h	D.root.12h
Gohir.D12G239100	0.00358714	-0.399584	0.26394	0.324776	0.330298	0.0134487	1.28804	-0.124442	0.165909	0.809565	0.0268908	0.560165	1.06505	1.00454	1.31612
Gohir.D12G217800	0.00691699	-1.08957	-0.916583	-0.810366	-0.834773	0.00320003	0.441358	-0.0437004	0.0471218	-0.135617	0.0338752	0.329449	0.766405	0.53875	0.432085
Gohir.D12G224700	0.000127193	-1.05265	-0.674373	-0.933522	-0.690328	0.0109718	-0.132314	-0.615045	-0.335243	-0.489074	0.0368406	0.10934	0.493176	-0.0478768	0.438152
Gohir.A08G124300	0.00827765	-1.12852	-0.980254	-0.996133	-0.763389	0.01	0.335048	-0.450155	0.0985786	-0.456876	0	0.293857	0.583168	0.615754	1.0292
Gohir.D05G367800	0.012022	-0.397656	0.280688	0.225579	0.540654	0.01	-0.173845	-0.180208	0.550646	1.11278	0.0545828	1.13831	1.52015	0.900646	1.58971
	G. Hirsutum
	H.leaf.0h	H.leaf.1h	H.leaf.3h	H.leaf.6h	H.leaf.12h	H.stem.0h	H.stem.1h	H.stem.3h	H.stem.6h	H.stem.12h	H.root.0h	H.root.1h	H.root.3h	H.root.6h	H.root.12h
Gohir.D12G239100	0.02	-0.757564	-0.507074	-0.185539	-0.511128	0.0170234	0.689223	0.438838	0.814874	0.978322	0.000525918	0.224402	0.276658	0.205667	0.537638
Gohir.D12G217800	0.0497914	-0.552944	-0.650915	-0.572975	-0.780062	0.0107695	0.711622	0.287092	0.753329	1.08361	0.0775176	-1.78229	-1.93974	-1.97595	-1.91026
Gohir.D12G224700	0.00770144	-0.0705218	-0.193218	-0.356187	-0.383666	0.00546029	0.853386	0.160421	0.426969	1.75608	0.041195	0.316676	0.111833	0.284141	0.0558743
Gohir.A08G124300	0.01	-1.38117	-1.49278	-1.51764	-1.8035	0.0110546	0.929613	-0.0944902	-0.124697	1.56285	0.0287916	-0.024347	-0.074341	-0.0659737	0.39568
Gohir.D05G367800	0.00268489	-0.64059	-1.32851	-1.3873	-1.26709	0.0191952	1.07697	0.317909	1.64815	2.16279	0.051558	-2.41971	-1.83964	-1.9001	-2.3898
